# Supplementary material for: The role of lateral modulation in orientation-specific adaptation effect
Source: J Vis. 2022 Feb 22;22(2):13. doi: 10.1167/jov.22.2.13 (PMC8883160; doi:10.1167/jov.22.2.13)
Supplement: Supplement 1 [file jovi-22-2-13_s001.xls]

## Sheet: P0
Exp num	Subject-ID	Run nubmer	Adapter surround ori. (deg.)	Adapter center ori. (deg.)	CW target orientation shift (deg.)	CW target slope	CCW target orientation shift (deg.)	CCW target slope
1	P0	11	0	0	1.193	1.7908	0.87104	2.272
1	P0	23	0	0	1.214	2.1234	0.59821	1.7051
1	P0	60	0	0	1.0891	1.9251	0.82215	1.7907
1	P0	13	0	11.25	0.029896	2.3766	3.8626	1.6688
1	P0	28	0	11.25	0.029896	2.3766	5.0591	1.9875
1	P0	30	0	11.25	0.029896	2.3766	4.8977	1.9222
1	P0	26	0	22.5	0.029896	2.3766	4.0607	2.0531
1	P0	69	0	22.5	0.064474	2.0419	4.2782	1.7937
1	P0	71	0	22.5	0.029896	2.3766	3.3282	1.8074
1	P0	8	0	45	0.36913	1.7715	1.9058	1.928
1	P0	36	0	45	0.029896	2.3766	2.5802	2.1756
1	P0	67	0	45	0.20235	1.9458	1.2624	1.964
1	P0	20	0	90	0.9699	2.2105	1.1737	1.8056
1	P0	43	0	90	2.0217	2.3291	0.05582	2.2489
1	P0	52	0	90	0.75686	1.9064	1.2681	1.7574
1	P0	1	11.25	0	2.3338	2.1941	0.07318	2.078
1	P0	41	11.25	0	2.055	1.5417	0.029896	2.3766
1	P0	65	11.25	0	0.76108	1.9749	0.029896	2.3766
1	P0	6	11.25	11.25	0.029896	2.3766	4.6015	1.6268
1	P0	18	11.25	11.25	0.071649	2.0699	4.1592	1.9945
1	P0	56	11.25	11.25	0.029896	2.3766	3.515	1.6041
1	P0	9	11.25	22.5	1.1386	1.8526	2.4333	1.8213
1	P0	10	11.25	22.5	0.029896	2.3766	3.3687	1.9252
1	P0	15	11.25	22.5	0.029896	2.3766	4.0227	1.7592
1	P0	12	11.25	45	0.36764	2.024	1.5568	2.1409
1	P0	27	11.25	45	0.45425	1.6812	1.3212	1.797
1	P0	74	11.25	45	0.05582	2.2489	2.07	1.7093
1	P0	50	11.25	90	1.6706	1.9787	0.3142	1.8
1	P0	55	11.25	90	0.81054	1.8642	0.9478	1.8816
1	P0	64	11.25	90	0.091938	2.0635	2.155	1.9204
1	P0	45	22.5	0	2.9226	2.1756	0.029896	2.3766
1	P0	58	22.5	0	3.7334	1.6948	0.029896	2.3766
1	P0	62	22.5	0	2.0458	1.8867	0.086552	2.0966
1	P0	29	22.5	11.25	0.96678	1.7038	1.9495	1.8479
1	P0	37	22.5	11.25	0.029896	2.3766	3.4548	1.8539
1	P0	51	22.5	11.25	0.029896	2.3766	2.7675	1.9066
1	P0	38	22.5	22.5	0.091922	2.0222	2.0501	1.6013
1	P0	40	22.5	22.5	0.083133	2.1189	2.3273	1.7874
1	P0	63	22.5	22.5	0.29131	1.7622	2.4514	2.1786
1	P0	5	22.5	45	1.6485	1.8608	0.68719	2.0302
1	P0	48	22.5	45	0.1153	1.9855	1.1224	2.1343
1	P0	49	22.5	45	0.40846	1.5537	0.86748	2.2879
1	P0	24	22.5	90	2.1245	2.2836	0.068682	2.0563
1	P0	68	22.5	90	1.6322	2.029	0.20234	2.0054
1	P0	72	22.5	90	0.52457	1.9537	0.94085	1.7415
1	P0	39	45	0	3.6727	1.9132	0.083868	2.1151
1	P0	44	45	0	6.2897	2.1628	0.029896	2.3766
1	P0	57	45	0	6.2785	1.787	0.029896	2.3766
1	P0	16	45	11.25	0.47465	2.0674	3.7054	1.7549
1	P0	25	45	11.25	0.4555	1.973	3.2643	1.9093
1	P0	61	45	11.25	0.029896	2.3766	3.2138	2.1384
1	P0	2	45	22.5	0.69964	1.8325	2.7045	1.6787
1	P0	7	45	22.5	1.0885	1.9198	1.9041	2.0165
1	P0	59	45	22.5	0.60242	1.7629	2.0732	1.609
1	P0	3	45	45	0.99553	1.7141	0.23939	1.8611
1	P0	34	45	45	0.99849	1.8305	0.76306	2.1743
1	P0	54	45	45	0.89929	2.2499	0.50232	2.0563
1	P0	21	45	90	2.8142	2.2959	0.064474	2.0419
1	P0	66	45	90	3.2358	1.9359	0.029896	2.3766
1	P0	73	45	90	1.6163	1.6178	0.029896	2.3766
1	P0	14	90	0	1.0864	1.8505	1.1052	1.9105
1	P0	17	90	0	1.2712	1.7055	1.2066	2.2126
1	P0	35	90	0	0.78001	1.8267	0.38454	1.7651
1	P0	19	90	11.25	0.029896	2.3766	4.6664	1.7429
1	P0	70	90	11.25	0.029896	2.3766	5.5064	1.7263
1	P0	75	90	11.25	0.029896	2.3766	4.7005	1.5399
1	P0	4	90	22.5	0.081539	1.9306	4.603	1.7533
1	P0	32	90	22.5	0.064474	2.0419	3.3692	1.9252
1	P0	53	90	22.5	0.029896	2.3766	3.1678	1.8477
1	P0	31	90	45	0.1688	1.9815	1.8766	1.8235
1	P0	42	90	45	0.51969	1.9352	0.66014	1.5316
1	P0	47	90	45	1.0092	2.179	0.92669	2.0294
1	P0	22	90	90	0.70253	1.8987	1.1494	1.6047
1	P0	33	90	90	0.76766	2.4101	0.97113	1.9763
1	P0	46	90	90	1.071	1.9395	1.1024	1.8909

## Sheet: P1
Exp num	Subject-ID	Run nubmer	Adapter surround ori. (deg.)	Adapter center ori. (deg.)	CW target orientation shift (deg.)	CW target slope	CCW target orientation shift (deg.)	CCW target slope
1	P1	16	0	0	0.89355	1.8136	1.0545	1.7934
1	P1	65	0	0	1.849	2.07	0.50291	1.8435
1	P1	69	0	0	2.1227	1.6303	0.50187	1.6471
1	P1	5	0	11.25	0.15845	1.949	3.4449	2.1523
1	P1	62	0	11.25	1.2511	1.7706	3.4917	1.8773
1	P1	67	0	11.25	0.37074	1.7429	4.5453	2.0082
1	P1	10	0	22.5	0.2055	1.8519	3.294	2.0951
1	P1	40	0	22.5	0.25856	1.8741	2.0085	1.666
1	P1	51	0	22.5	0.4411	2.1279	4.5253	1.5378
1	P1	13	0	45	0.2771	1.8562	1.506	1.6009
1	P1	25	0	45	0.054808	2.2301	2.368	1.9246
1	P1	35	0	45	0.49371	2.2248	2.4409	1.9673
1	P1	12	0	90	1.7961	1.8262	0.683	1.9687
1	P1	46	0	90	1.7502	1.7565	1.0673	1.9584
1	P1	47	0	90	6.8567	1.9622	1.0743	1.6946
1	P1	27	11.25	0	2.1997	1.9368	0.056848	2.2684
1	P1	53	11.25	0	2.7487	2.0902	0.091922	2.0222
1	P1	54	11.25	0	1.8599	1.9523	0.31549	2.1708
1	P1	33	11.25	11.25	0.091922	2.0222	3.5709	1.9445
1	P1	38	11.25	11.25	0.21086	1.8143	4.8044	2.0148
1	P1	73	11.25	11.25	0.054808	2.2301	3.0623	2.0982
1	P1	49	11.25	22.5	4.6011	1.9451	3.0588	1.7024
1	P1	56	11.25	22.5	0.067248	2.0507	5.0234	2.3075
1	P1	63	11.25	22.5	0.20381	1.784	2.5122	2.3425
1	P1	6	11.25	45	2.6395	1.6335	1.0606	1.5595
1	P1	29	11.25	45	0.029896	2.3766	3.2849	1.8877
1	P1	43	11.25	45	2.3798	2.0768	3.7122	1.9672
1	P1	1	11.25	90	0.029896	2.3766	2.8034	1.5975
1	P1	2	11.25	90	0.029896	2.3766	2.1565	1.8453
1	P1	31	11.25	90	0.089216	1.9086	2.3072	2.2844
1	P1	23	22.5	0	3.0965	1.5858	0.077842	1.9435
1	P1	60	22.5	0	3.2279	1.9935	0.056848	2.2684
1	P1	70	22.5	0	4.0388	2.0175	0.25119	1.825
1	P1	11	22.5	11.25	0.09184	2.0999	3.5013	1.6642
1	P1	30	22.5	11.25	0.029896	2.3766	4.3144	1.6636
1	P1	74	22.5	11.25	0.70292	2.1148	1.7058	2.2652
1	P1	3	22.5	22.5	0.029896	2.3766	4.7485	1.9853
1	P1	17	22.5	22.5	0.091938	2.0635	3.2784	1.6293
1	P1	19	22.5	22.5	0.07318	2.078	4.6567	1.9089
1	P1	18	22.5	45	0.30176	1.8998	2.2576	2.1952
1	P1	32	22.5	45	0.064474	2.0419	3.1435	1.5908
1	P1	57	22.5	45	1.2146	2.3292	1.9293	2.5553
1	P1	28	22.5	90	1.1027	1.748	2.5179	2.2555
1	P1	42	22.5	90	2.2228	1.8714	0.47163	1.8175
1	P1	50	22.5	90	4.4695	1.784	1.3052	2.0222
1	P1	22	45	0	2.2401	1.9439	0.61999	1.9683
1	P1	36	45	0	2.8136	1.9858	0.029896	2.3766
1	P1	75	45	0	5.4202	1.9561	0.065845	2.0459
1	P1	21	45	11.25	0.096117	1.8917	5.1549	1.8227
1	P1	44	45	11.25	1.3693	2.0841	1.9853	2.1691
1	P1	61	45	11.25	0.064474	2.0419	4.0979	1.6198
1	P1	7	45	22.5	0.16488	1.9565	2.4358	2.1417
1	P1	55	45	22.5	0.095068	1.9472	4.8913	2.1177
1	P1	59	45	22.5	0.15638	1.9906	3.8052	2.0633
1	P1	9	45	45	0.9614	1.709	0.89971	2.2478
1	P1	14	45	45	0.4916	1.959	0.79314	1.6598
1	P1	24	45	45	0.4594	1.8901	1.1118	2.102
1	P1	4	45	90	1.0843	1.6425	0.68014	1.7819
1	P1	20	45	90	2.0271	1.5954	0.80111	1.8114
1	P1	41	45	90	1.6462	1.9072	0.064474	2.0419
1	P1	8	90	0	1.1071	1.7329	1.6031	2.056
1	P1	15	90	0	0.39649	1.884	1.14	2.0341
1	P1	64	90	0	1.7795	2.2489	0.22928	1.9314
1	P1	37	90	11.25	0.029896	2.3766	5.8155	1.6709
1	P1	48	90	11.25	5.9131	1.9046	4.7937	2.3299
1	P1	71	90	11.25	0.068682	2.0563	4.9342	1.5906
1	P1	26	90	22.5	0.029896	2.3766	6.1666	1.6923
1	P1	45	90	22.5	0.28134	1.7203	3.7349	1.8484
1	P1	66	90	22.5	0.437	1.7821	3.2534	1.557
1	P1	34	90	45	0.30595	2.192	1.7216	1.8581
1	P1	39	90	45	0.080237	2.1194	2.3746	2.0377
1	P1	68	90	45	1.8725	1.6748	0.77716	1.9368
1	P1	52	90	90	1.638	2.0865	0.658	1.661
1	P1	58	90	90	1.0356	1.6281	1.8962	1.5514
1	P1	72	90	90	1.3161	1.8108	0.62955	2.1142

## Sheet: P2
Exp num	Subject-ID	Run nubmer	Adapter surround ori. (deg.)	Adapter center ori. (deg.)	CW target orientation shift (deg.)	CW target slope	CCW target orientation shift (deg.)	CCW target slope
1	P2	26	0	0	3.8815	1.7378	0.054808	2.2301
1	P2	51	0	0	1.9714	1.8749	0.99391	2.3524
1	P2	55	0	0	2.022	1.6292	0.7675	2.2278
1	P2	28	0	11.25	1.031	2.1776	2.1201	1.5662
1	P2	63	0	11.25	0.054808	2.2301	3.5886	1.8422
1	P2	71	0	11.25	1.0169	1.9175	4.109	1.7306
1	P2	32	0	22.5	0.98344	1.5073	1.9013	1.829
1	P2	46	0	22.5	1.9944	1.766	2.5972	1.5883
1	P2	66	0	22.5	0.4192	1.7487	2.2436	1.6001
1	P2	84	0	22.5	0.90127	1.9213	3.6967	1.654
1	P2	1	0	45	0.13338	1.9028	2.5117	2.1572
1	P2	3	0	45	0.029896	2.3766	2.5177	2.1662
1	P2	30	0	45	2.8576	2.0044	0.83121	1.9245
1	P2	11	0	90	2.5381	1.7771	0.33377	1.9856
1	P2	44	0	90	4.1464	2.1401	1.7273	2.071
1	P2	75	0	90	1.4252	1.6986	1.9898	2.0945
1	P2	83	0	90	0.35413	1.892	2.0483	1.753
1	P2	22	11.25	0	2.7772	1.8462	0.60727	1.7974
1	P2	33	11.25	0	3.7814	1.8365	0.24512	2.1161
1	P2	57	11.25	0	2.7922	1.9529	0.10836	1.9002
1	P2	7	11.25	11.25	0.08016	2.1197	4.5441	1.9847
1	P2	59	11.25	11.25	0.31977	1.8208	2.5964	1.6428
1	P2	65	11.25	11.25	0.07844	2.1272	2.5857	1.751
1	P2	76	11.25	11.25	0.11671	2.0056	2.6081	2.2029
1	P2	9	11.25	22.5	0.056848	2.2684	3.6323	1.9361
1	P2	37	11.25	22.5	1.3132	1.8705	2.0508	2.0742
1	P2	47	11.25	22.5	1.9012	2.1515	3.1069	2.164
1	P2	12	11.25	45	2.1479	2.108	0.43042	1.8432
1	P2	35	11.25	45	1.7809	2.0332	2.1991	1.8459
1	P2	38	11.25	45	1.3991	1.9568	4.2786	2.2461
1	P2	80	11.25	45	4.9205	1.9904	0.88729	2.1562
1	P2	2	11.25	90	0.23714	1.9558	1.5229	1.9301
1	P2	15	11.25	90	2.2502	2.0808	0.054808	2.2301
1	P2	68	11.25	90	0.80637	1.7071	2.6531	1.605
1	P2	6	22.5	0	2.1719	1.5768	0.26899	1.8927
1	P2	16	22.5	0	3.1219	1.5916	0.029896	2.3766
1	P2	43	22.5	0	3.7479	1.6742	0.80367	1.8743
1	P2	79	22.5	0	2.8155	1.4983	1.3383	1.9347
1	P2	27	22.5	11.25	1.6262	2.0376	1.5252	1.6145
1	P2	34	22.5	11.25	1.5283	1.9777	1.0366	1.849
1	P2	56	22.5	11.25	1.8913	1.9061	1.8649	1.7778
1	P2	49	22.5	22.5	0.93889	1.7151	1.6903	1.5133
1	P2	62	22.5	22.5	0.92614	2.1918	1.8448	1.7354
1	P2	70	22.5	22.5	0.30994	2.0579	3.1679	1.7484
1	P2	25	22.5	45	2.6218	2.0115	0.1125	1.9492
1	P2	39	22.5	45	2.2434	1.8188	1.28	2.4094
1	P2	73	22.5	45	1.2817	2.0069	1.5641	1.5984
1	P2	42	22.5	90	2.6035	2.3375	0.17305	1.8584
1	P2	48	22.5	90	2.5508	2.0101	0.064474	2.0419
1	P2	64	22.5	90	1.8522	1.6045	0.7302	1.5969
1	P2	14	45	0	2.4219	1.9205	0.28295	2.0089
1	P2	17	45	0	3.6062	1.6439	0.23144	2.0307
1	P2	69	45	0	3.0355	1.7222	2.2285	2.3412
1	P2	81	45	0	1.5739	1.8338	0.83356	1.8399
1	P2	4	45	11.25	0.029896	2.3766	6.2644	1.8727
1	P2	13	45	11.25	0.15651	2.0684	3.4791	1.6692
1	P2	31	45	11.25	1.1881	2.0707	3.5916	2.0105
1	P2	78	45	11.25	0.12567	2.1181	2.4229	1.9785
1	P2	5	45	22.5	0.029896	2.3766	4.3799	1.9357
1	P2	29	45	22.5	1.4188	2.0173	1.9041	2.0165
1	P2	41	45	22.5	1.7191	2.067	1.348	1.8984
1	P2	10	45	45	1.6975	2.141	1.1229	2.001
1	P2	36	45	45	1.6527	2.3613	0.29762	1.8524
1	P2	60	45	45	0.71353	2.0061	1.0576	1.9563
1	P2	18	45	90	1.8873	1.7906	0.029896	2.3766
1	P2	21	45	90	2.7495	1.7622	0.35759	2.1548
1	P2	24	45	90	1.5397	1.642	0.48968	2.2161
1	P2	45	90	0	2.8073	2.0223	0.065845	2.0459
1	P2	50	90	0	1.703	1.9898	0.70818	1.8953
1	P2	58	90	0	3.0437	1.6675	0.48042	1.8441
1	P2	8	90	11.25	0.08016	2.1197	5.8662	1.5749
1	P2	54	90	11.25	2.5622	1.9554	1.6198	1.8844
1	P2	67	90	11.25	0.41365	2.0083	3.3664	1.9367
1	P2	77	90	11.25	0.26374	1.8718	3.96	1.5398
1	P2	23	90	22.5	1.7832	1.7822	2.0052	1.9287
1	P2	52	90	22.5	0.48125	2.0014	1.0609	1.7746
1	P2	61	90	22.5	0.90925	1.9865	3.3157	2.055
1	P2	82	90	22.5	0.056848	2.2684	4.6376	1.6041
1	P2	19	90	45	1.0177	1.8529	1.2135	1.8764
1	P2	72	90	45	1.8935	1.7231	2.0891	2.0605
1	P2	74	90	45	0.8401	1.7963	1.668	1.625
1	P2	20	90	90	1.9821	1.6466	0.065845	2.0459
1	P2	40	90	90	2.6554	1.9092	0.064474	2.0419
1	P2	53	90	90	2.0201	2.2075	0.50944	1.7737

## Sheet: P3
Exp num	Subject-ID	Run nubmer	Adapter surround ori. (deg.)	Adapter center ori. (deg.)	CW target orientation shift (deg.)	CW target slope	CCW target orientation shift (deg.)	CCW target slope
1	P3	28	0	0	0.91084	1.5834	1.8473	1.8398
1	P3	52	0	0	2.4757	1.767	0.70842	2.3735
1	P3	55	0	0	0.52287	1.8539	3.0282	1.9393
1	P3	17	0	11.25	0.07663	2.1325	6.6333	1.7702
1	P3	23	0	11.25	0.096117	1.8917	4.7531	1.7327
1	P3	65	0	11.25	2.2125	2.084	2.4245	1.7433
1	P3	7	0	22.5	0.8247	2.2225	4.433	1.8358
1	P3	18	0	22.5	0.064474	2.0419	5.6635	2.1398
1	P3	71	0	22.5	1.7398	1.7602	3.3512	1.8202
1	P3	13	0	45	0.20849	2.0191	1.9147	1.8485
1	P3	20	0	45	0.070149	2.0627	3.0545	1.8932
1	P3	22	0	45	0.1153	1.9855	3.4808	1.9383
1	P3	27	0	90	1.1172	2.0026	2.392	1.9461
1	P3	37	0	90	0.92756	1.7103	1.2347	1.5886
1	P3	70	0	90	0.9365	1.6599	2.107	1.7975
1	P3	38	11.25	0	1.7907	1.6566	2.4998	1.9923
1	P3	68	11.25	0	3.4298	2.1813	1.3256	1.6173
1	P3	72	11.25	0	3.7184	1.8249	3.3462	1.7596
1	P3	1	11.25	11.25	2.5644	1.8564	3.1597	1.8755
1	P3	25	11.25	11.25	0.15651	2.0684	2.7812	1.922
1	P3	50	11.25	11.25	1.8378	1.9642	1.7614	1.7743
1	P3	10	11.25	22.5	0.72552	1.9142	4.1607	2.5616
1	P3	42	11.25	22.5	2.5986	1.7938	1.1912	1.6552
1	P3	53	11.25	22.5	0.87613	1.617	3.1107	1.922
1	P3	34	11.25	45	0.029896	2.3766	4.0081	1.93
1	P3	59	11.25	45	1.1335	1.8337	2.8784	1.7934
1	P3	63	11.25	45	0.37484	2.1213	4.0156	1.5942
1	P3	3	11.25	90	1.0131	1.8879	2.911	1.9666
1	P3	12	11.25	90	2.1548	2.0354	0.19329	1.943
1	P3	19	11.25	90	0.86988	1.807	2.6101	2.2658
1	P3	8	22.5	0	3.2451	1.627	0.60429	1.9515
1	P3	36	22.5	0	1.8851	1.842	2.4922	2.1274
1	P3	75	22.5	0	1.4801	2.0447	2.8747	1.7175
1	P3	39	22.5	11.25	0.29762	1.6487	3.9448	1.8579
1	P3	51	22.5	11.25	0.38002	1.8149	2.3416	1.9212
1	P3	61	22.5	11.25	0.93922	1.9995	2.6902	2.237
1	P3	2	22.5	22.5	2.4204	2.0513	2.0245	1.4992
1	P3	16	22.5	22.5	0.029896	2.3766	3.7517	1.6699
1	P3	64	22.5	22.5	1.8965	1.8667	1.9063	1.8277
1	P3	31	22.5	45	0.27149	1.9952	3.2218	1.9473
1	P3	43	22.5	45	2.4596	2.1968	1.7234	1.7033
1	P3	44	22.5	45	3.4595	1.8524	1.0713	1.9409
1	P3	48	22.5	90	1.9468	1.8816	1.567	2.2936
1	P3	56	22.5	90	1.3545	1.6179	2.069	1.6508
1	P3	69	22.5	90	1.6062	1.8537	1.2868	2.0813
1	P3	30	45	0	3.1869	1.7312	2.3961	2.1242
1	P3	41	45	0	4.7109	1.9059	3.1412	1.8761
1	P3	47	45	0	4.1867	1.7569	0.20045	1.7681
1	P3	26	45	11.25	0.53256	2.0109	2.5098	1.9386
1	P3	62	45	11.25	0.589	1.9204	4.5039	1.6025
1	P3	66	45	11.25	1.1924	1.834	2.1709	2.047
1	P3	11	45	22.5	0.086131	1.9305	3.2094	1.9359
1	P3	67	45	22.5	0.096161	2.0364	3.3826	1.8724
1	P3	74	45	22.5	4.4252	1.9544	3.4596	2.0583
1	P3	6	45	45	1.2593	2.0249	1.8898	1.7474
1	P3	9	45	45	1.5775	1.8202	2.1938	2.1428
1	P3	33	45	45	0.09184	2.0999	4.1299	1.7519
1	P3	40	45	90	1.0875	1.8874	2.6803	1.9112
1	P3	49	45	90	1.9331	1.6457	1.8921	1.9322
1	P3	57	45	90	0.1363	1.947	1.9423	1.7913
1	P3	5	90	0	2.9427	1.8329	0.52375	1.8205
1	P3	45	90	0	2.1455	1.6536	3.3411	2.1536
1	P3	54	90	0	1.1417	1.7143	2.2617	2.0529
1	P3	21	90	11.25	0.080237	2.1194	6.3282	1.9238
1	P3	29	90	11.25	0.89563	1.7901	6.9803	1.9708
1	P3	73	90	11.25	2.1524	1.7759	3.2639	1.7807
1	P3	15	90	22.5	0.08016	2.1197	5.758	1.982
1	P3	32	90	22.5	0.064474	2.0419	4.5616	1.8257
1	P3	46	90	22.5	0.46649	1.9135	2.9413	1.9187
1	P3	4	90	45	1.7628	1.6291	2.1992	2.2053
1	P3	24	90	45	0.39554	1.9468	3.8156	1.842
1	P3	58	90	45	0.095068	1.9472	2.7559	1.7174
1	P3	14	90	90	1.096	1.9671	0.31707	1.8995
1	P3	35	90	90	1.0161	2.2798	1.0661	1.9954
1	P3	60	90	90	1.0511	2.331	2.617	1.8952
