# Supplementary material for: The role of lateral modulation in orientation-specific adaptation effect
Source: J Vis. 2022 Feb 22;22(2):13. doi: 10.1167/jov.22.2.13 (PMC8883160; doi:10.1167/jov.22.2.13)
Supplement: Supplement 2 [file jovi-22-2-13_s002.xls]

## Sheet: P0
Subject-ID	Run nubmer	Trial number	Annulus orientation	Pedestal orientation	Target orientation (CCW/+, CW/-)	Response (CCW = 1, CW = 0)
P0	11	1	0	0	-4.416	0
P0	11	2	0	0	4.416	1
P0	11	3	0	0	4.416	1
P0	11	4	0	0	3.52	1
P0	11	5	0	0	2.752	0
P0	11	6	0	0	4.608	1
P0	11	7	0	0	4.032	1
P0	11	8	0	0	-4.416	0
P0	11	9	0	0	3.712	1
P0	11	10	0	0	3.52	1
P0	11	11	0	0	3.328	1
P0	11	12	0	0	-3.52	0
P0	11	13	0	0	3.2	1
P0	11	14	0	0	3.136	1
P0	11	15	0	0	-2.752	0
P0	11	16	0	0	3.008	1
P0	11	17	0	0	-2.176	0
P0	11	18	0	0	-1.728	0
P0	11	19	0	0	2.944	1
P0	11	20	0	0	-1.344	0
P0	11	21	0	0	-1.088	0
P0	11	22	0	0	2.432	1
P0	11	23	0	0	2.304	1
P0	11	24	0	0	-0.896	0
P0	11	25	0	0	-0.704	1
P0	11	26	0	0	2.176	1
P0	11	27	0	0	1.92	1
P0	11	28	0	0	1.536	1
P0	11	29	0	0	1.216	1
P0	11	30	0	0	-1.344	0
P0	11	31	0	0	0.96	1
P0	11	32	0	0	0.768	1
P0	11	33	0	0	-1.152	0
P0	11	34	0	0	-1.088	0
P0	11	35	0	0	0.64	1
P0	11	36	0	0	-1.024	0
P0	11	37	0	0	-0.96	0
P0	11	38	0	0	-0.896	0
P0	11	39	0	0	0.512	0
P0	11	40	0	0	-0.832	1
P0	11	41	0	0	0.96	1
P0	11	42	0	0	0.896	0
P0	11	43	0	0	-1.024	0
P0	11	44	0	0	1.408	1
P0	11	45	0	0	-1.024	0
P0	11	46	0	0	1.28	0
P0	11	47	0	0	-0.96	0
P0	11	48	0	0	-0.96	0
P0	11	49	0	0	1.92	1
P0	11	50	0	0	1.728	1
P0	11	51	0	0	-0.96	0
P0	11	52	0	0	-0.896	0
P0	11	53	0	0	1.6	1
P0	11	54	0	0	1.536	1
P0	11	55	0	0	-0.896	0
P0	11	56	0	0	-0.896	0
P0	11	57	0	0	-0.832	0
P0	11	58	0	0	-0.832	0
P0	11	59	0	0	1.472	1
P0	11	60	0	0	-0.768	0
P0	11	61	0	0	1.408	1
P0	11	62	0	0	-0.704	1
P0	11	63	0	0	-0.896	0
P0	11	64	0	0	1.344	1
P0	11	65	0	0	-0.896	1
P0	11	66	0	0	-0.96	0
P0	11	67	0	0	-0.96	0
P0	11	68	0	0	1.216	1
P0	11	69	0	0	-0.96	0
P0	11	70	0	0	-0.896	0
P0	11	71	0	0	1.152	1
P0	11	72	0	0	-0.896	0
P0	23	1	0	0	4.416	1
P0	23	2	0	0	-4.416	0
P0	23	3	0	0	-4.416	0
P0	23	4	0	0	-3.52	0
P0	23	5	0	0	-2.752	0
P0	23	6	0	0	4.416	1
P0	23	7	0	0	3.52	1
P0	23	8	0	0	-2.176	0
P0	23	9	0	0	2.752	1
P0	23	10	0	0	2.176	1
P0	23	11	0	0	1.728	1
P0	23	12	0	0	1.344	1
P0	23	13	0	0	-1.728	0
P0	23	14	0	0	-1.344	0
P0	23	15	0	0	1.088	1
P0	23	16	0	0	-1.088	0
P0	23	17	0	0	-0.896	0
P0	23	18	0	0	-0.704	0
P0	23	19	0	0	-0.576	0
P0	23	20	0	0	0.896	0
P0	23	21	0	0	1.664	1
P0	23	22	0	0	-0.512	0
P0	23	23	0	0	1.472	1
P0	23	24	0	0	1.344	1
P0	23	25	0	0	-0.448	0
P0	23	26	0	0	1.216	1
P0	23	27	0	0	-0.384	0
P0	23	28	0	0	-0.32	1
P0	23	29	0	0	-0.576	0
P0	23	30	0	0	-0.512	0
P0	23	31	0	0	-0.512	0
P0	23	32	0	0	-0.448	0
P0	23	33	0	0	-0.448	1
P0	23	34	0	0	-0.576	0
P0	23	35	0	0	-0.576	0
P0	23	36	0	0	1.152	1
P0	23	37	0	0	1.088	1
P0	23	38	0	0	1.088	1
P0	23	39	0	0	-0.576	1
P0	23	40	0	0	-0.704	1
P0	23	41	0	0	1.024	1
P0	23	42	0	0	0.832	0
P0	23	43	0	0	-0.96	0
P0	23	44	0	0	1.088	0
P0	23	45	0	0	1.28	1
P0	23	46	0	0	1.216	1
P0	23	47	0	0	1.216	0
P0	23	48	0	0	-0.896	0
P0	23	49	0	0	-0.832	0
P0	23	50	0	0	1.408	1
P0	23	51	0	0	1.344	1
P0	23	52	0	0	1.344	1
P0	23	53	0	0	1.28	1
P0	23	54	0	0	1.28	1
P0	23	55	0	0	1.28	1
P0	23	56	0	0	1.216	1
P0	23	57	0	0	-0.832	0
P0	23	58	0	0	1.216	0
P0	23	59	0	0	1.344	1
P0	23	60	0	0	-0.768	0
P0	23	61	0	0	-0.768	0
P0	23	62	0	0	1.28	1
P0	23	63	0	0	-0.704	0
P0	23	64	0	0	-0.704	0
P0	23	65	0	0	1.28	1
P0	23	66	0	0	-0.64	0
P0	23	67	0	0	-0.64	0
P0	23	68	0	0	1.28	1
P0	23	69	0	0	-0.64	0
P0	23	70	0	0	1.28	1
P0	23	71	0	0	-0.64	0
P0	23	72	0	0	1.28	1
P0	60	1	0	0	4.416	1
P0	60	2	0	0	-4.416	0
P0	60	3	0	0	-4.416	0
P0	60	4	0	0	4.416	1
P0	60	5	0	0	3.52	1
P0	60	6	0	0	2.752	1
P0	60	7	0	0	-3.52	0
P0	60	8	0	0	2.176	1
P0	60	9	0	0	1.728	1
P0	60	10	0	0	-2.752	0
P0	60	11	0	0	1.344	1
P0	60	12	0	0	1.088	0
P0	60	13	0	0	1.984	1
P0	60	14	0	0	-2.176	0
P0	60	15	0	0	-1.728	0
P0	60	16	0	0	-1.344	0
P0	60	17	0	0	-1.088	0
P0	60	18	0	0	1.792	1
P0	60	19	0	0	-0.896	0
P0	60	20	0	0	1.6	1
P0	60	21	0	0	1.472	1
P0	60	22	0	0	1.408	1
P0	60	23	0	0	1.344	1
P0	60	24	0	0	-0.704	0
P0	60	25	0	0	1.28	1
P0	60	26	0	0	-0.576	0
P0	60	27	0	0	-0.512	0
P0	60	28	0	0	-0.448	1
P0	60	29	0	0	1.216	1
P0	60	30	0	0	-0.832	0
P0	60	31	0	0	-0.704	0
P0	60	32	0	0	1.152	1
P0	60	33	0	0	0.896	1
P0	60	34	0	0	-0.704	0
P0	60	35	0	0	-0.64	1
P0	60	36	0	0	0.832	1
P0	60	37	0	0	0.768	0
P0	60	38	0	0	-0.896	0
P0	60	39	0	0	-0.832	0
P0	60	40	0	0	-0.768	0
P0	60	41	0	0	-0.768	0
P0	60	42	0	0	1.216	1
P0	60	43	0	0	1.152	1
P0	60	44	0	0	1.088	1
P0	60	45	0	0	1.024	1
P0	60	46	0	0	-0.704	0
P0	60	47	0	0	1.024	1
P0	60	48	0	0	-0.704	0
P0	60	49	0	0	0.96	1
P0	60	50	0	0	0.96	1
P0	60	51	0	0	-0.64	1
P0	60	52	0	0	-0.768	0
P0	60	53	0	0	0.896	0
P0	60	54	0	0	1.088	1
P0	60	55	0	0	-0.768	1
P0	60	56	0	0	-0.896	1
P0	60	57	0	0	1.088	0
P0	60	58	0	0	-1.088	0
P0	60	59	0	0	-1.024	0
P0	60	60	0	0	-1.024	0
P0	60	61	0	0	-0.96	0
P0	60	62	0	0	-0.96	0
P0	60	63	0	0	1.216	1
P0	60	64	0	0	-0.896	0
P0	60	65	0	0	1.216	1
P0	60	66	0	0	1.152	1
P0	60	67	0	0	-0.896	0
P0	60	68	0	0	-0.896	0
P0	60	69	0	0	1.152	1
P0	60	70	0	0	1.152	1
P0	60	71	0	0	1.152	1
P0	60	72	0	0	-0.832	0
P0	13	1	0	11.25	-4.416	0
P0	13	2	0	11.25	4.416	1
P0	13	3	0	11.25	4.416	1
P0	13	4	0	11.25	3.52	1
P0	13	5	0	11.25	2.752	1
P0	13	6	0	11.25	2.176	1
P0	13	7	0	11.25	-4.416	0
P0	13	8	0	11.25	1.728	1
P0	13	9	0	11.25	1.344	1
P0	13	10	0	11.25	1.088	1
P0	13	11	0	11.25	-3.52	0
P0	13	12	0	11.25	-2.752	1
P0	13	13	0	11.25	0.896	1
P0	13	14	0	11.25	0.704	1
P0	13	15	0	11.25	-4.608	0
P0	13	16	0	11.25	0.576	1
P0	13	17	0	11.25	-4.032	0
P0	13	18	0	11.25	-3.712	1
P0	13	19	0	11.25	-4.864	0
P0	13	20	0	11.25	0.512	1
P0	13	21	0	11.25	-4.608	0
P0	13	22	0	11.25	-4.288	0
P0	13	23	0	11.25	0.448	1
P0	13	24	0	11.25	0.384	1
P0	13	25	0	11.25	-4.16	0
P0	13	26	0	11.25	0.32	1
P0	13	27	0	11.25	0.256	1
P0	13	28	0	11.25	0.256	1
P0	13	29	0	11.25	0.192	1
P0	13	30	0	11.25	-4.032	1
P0	13	31	0	11.25	-4.48	0
P0	13	32	0	11.25	0.192	1
P0	13	33	0	11.25	0.192	1
P0	13	34	0	11.25	-4.352	0
P0	13	35	0	11.25	-4.288	0
P0	13	36	0	11.25	-4.224	0
P0	13	37	0	11.25	0.192	1
P0	13	38	0	11.25	-4.16	0
P0	13	39	0	11.25	-4.16	0
P0	13	40	0	11.25	-4.096	0
P0	13	41	0	11.25	0.128	1
P0	13	42	0	11.25	-4.096	0
P0	13	43	0	11.25	0.128	1
P0	13	44	0	11.25	0.128	1
P0	13	45	0	11.25	-4.032	0
P0	13	46	0	11.25	0.128	1
P0	13	47	0	11.25	0.128	1
P0	13	48	0	11.25	-3.968	0
P0	13	49	0	11.25	-3.904	0
P0	13	50	0	11.25	0.128	1
P0	13	51	0	11.25	0.128	1
P0	13	52	0	11.25	-3.904	0
P0	13	53	0	11.25	-3.84	0
P0	13	54	0	11.25	0.128	1
P0	13	55	0	11.25	-3.84	0
P0	13	56	0	11.25	-3.776	0
P0	13	57	0	11.25	-3.648	0
P0	13	58	0	11.25	-3.52	0
P0	13	59	0	11.25	-3.456	0
P0	13	60	0	11.25	0.128	1
P0	13	61	0	11.25	-3.456	0
P0	13	62	0	11.25	0.128	1
P0	13	63	0	11.25	-3.392	1
P0	13	64	0	11.25	-3.776	1
P0	13	65	0	11.25	0.128	1
P0	13	66	0	11.25	0.128	1
P0	13	67	0	11.25	-3.904	0
P0	13	68	0	11.25	0.064	1
P0	13	69	0	11.25	0.064	1
P0	13	70	0	11.25	-3.904	0
P0	13	71	0	11.25	0.064	1
P0	13	72	0	11.25	-3.904	0
P0	28	1	0	11.25	-4.416	0
P0	28	2	0	11.25	4.416	1
P0	28	3	0	11.25	4.416	1
P0	28	4	0	11.25	-4.416	0
P0	28	5	0	11.25	3.52	1
P0	28	6	0	11.25	-3.52	0
P0	28	7	0	11.25	-2.752	0
P0	28	8	0	11.25	-2.176	0
P0	28	9	0	11.25	-1.728	1
P0	28	10	0	11.25	2.752	1
P0	28	11	0	11.25	-3.008	0
P0	28	12	0	11.25	2.176	1
P0	28	13	0	11.25	-2.688	0
P0	28	14	0	11.25	-2.432	1
P0	28	15	0	11.25	1.728	1
P0	28	16	0	11.25	1.344	1
P0	28	17	0	11.25	1.088	1
P0	28	18	0	11.25	0.896	1
P0	28	19	0	11.25	-3.264	1
P0	28	20	0	11.25	-4.992	1
P0	28	21	0	11.25	-6.592	0
P0	28	22	0	11.25	0.704	1
P0	28	23	0	11.25	-6.272	0
P0	28	24	0	11.25	-6.016	0
P0	28	25	0	11.25	0.576	1
P0	28	26	0	11.25	0.512	1
P0	28	27	0	11.25	-5.824	0
P0	28	28	0	11.25	-5.632	0
P0	28	29	0	11.25	-5.504	0
P0	28	30	0	11.25	0.448	1
P0	28	31	0	11.25	0.384	1
P0	28	32	0	11.25	0.32	1
P0	28	33	0	11.25	0.256	1
P0	28	34	0	11.25	-5.376	0
P0	28	35	0	11.25	0.256	1
P0	28	36	0	11.25	0.192	1
P0	28	37	0	11.25	0.192	1
P0	28	38	0	11.25	-5.248	0
P0	28	39	0	11.25	0.192	1
P0	28	40	0	11.25	0.192	1
P0	28	41	0	11.25	-4.672	0
P0	28	42	0	11.25	-4.608	0
P0	28	43	0	11.25	-4.544	1
P0	28	44	0	11.25	-5.312	0
P0	28	45	0	11.25	-5.248	0
P0	28	46	0	11.25	-5.184	0
P0	28	47	0	11.25	0.128	1
P0	28	48	0	11.25	0.128	1
P0	28	49	0	11.25	0.128	1
P0	28	50	0	11.25	-5.12	1
P0	28	51	0	11.25	-5.376	0
P0	28	52	0	11.25	0.128	1
P0	28	53	0	11.25	-5.312	0
P0	28	54	0	11.25	0.128	1
P0	28	55	0	11.25	0.128	1
P0	28	56	0	11.25	-5.312	0
P0	28	57	0	11.25	-5.248	0
P0	28	58	0	11.25	0.128	1
P0	28	59	0	11.25	0.128	1
P0	28	60	0	11.25	-5.248	0
P0	28	61	0	11.25	0.128	1
P0	28	62	0	11.25	0.128	1
P0	28	63	0	11.25	0.128	1
P0	28	64	0	11.25	-5.248	0
P0	28	65	0	11.25	0.128	1
P0	28	66	0	11.25	-5.184	0
P0	28	67	0	11.25	-5.184	0
P0	28	68	0	11.25	-5.12	0
P0	28	69	0	11.25	0.064	1
P0	28	70	0	11.25	0.064	1
P0	28	71	0	11.25	0.064	1
P0	28	72	0	11.25	-5.056	0
P0	30	1	0	11.25	4.416	1
P0	30	2	0	11.25	-4.416	0
P0	30	3	0	11.25	4.416	1
P0	30	4	0	11.25	3.52	1
P0	30	5	0	11.25	-4.416	1
P0	30	6	0	11.25	-6.336	0
P0	30	7	0	11.25	2.752	1
P0	30	8	0	11.25	-5.952	1
P0	30	9	0	11.25	-6.848	0
P0	30	10	0	11.25	2.176	1
P0	30	11	0	11.25	1.728	1
P0	30	12	0	11.25	1.344	1
P0	30	13	0	11.25	-6.72	0
P0	30	14	0	11.25	1.088	1
P0	30	15	0	11.25	-6.592	0
P0	30	16	0	11.25	0.896	1
P0	30	17	0	11.25	0.704	1
P0	30	18	0	11.25	-6.464	0
P0	30	19	0	11.25	-6.336	0
P0	30	20	0	11.25	-6.272	0
P0	30	21	0	11.25	0.576	1
P0	30	22	0	11.25	0.512	1
P0	30	23	0	11.25	-6.208	0
P0	30	24	0	11.25	0.448	1
P0	30	25	0	11.25	0.384	1
P0	30	26	0	11.25	-6.144	0
P0	30	27	0	11.25	-6.016	0
P0	30	28	0	11.25	-5.696	0
P0	30	29	0	11.25	0.32	1
P0	30	30	0	11.25	0.256	1
P0	30	31	0	11.25	0.256	1
P0	30	32	0	11.25	0.192	1
P0	30	33	0	11.25	0.192	1
P0	30	34	0	11.25	0.192	1
P0	30	35	0	11.25	-5.632	0
P0	30	36	0	11.25	-5.568	0
P0	30	37	0	11.25	0.192	1
P0	30	38	0	11.25	0.128	1
P0	30	39	0	11.25	-5.44	0
P0	30	40	0	11.25	0.128	1
P0	30	41	0	11.25	-5.312	0
P0	30	42	0	11.25	0.128	1
P0	30	43	0	11.25	-5.12	0
P0	30	44	0	11.25	0.128	1
P0	30	45	0	11.25	-4.992	0
P0	30	46	0	11.25	-4.864	0
P0	30	47	0	11.25	-4.736	0
P0	30	48	0	11.25	0.128	1
P0	30	49	0	11.25	-4.032	0
P0	30	50	0	11.25	-3.904	1
P0	30	51	0	11.25	0.128	1
P0	30	52	0	11.25	-4.8	0
P0	30	53	0	11.25	-4.736	0
P0	30	54	0	11.25	0.128	1
P0	30	55	0	11.25	-4.672	0
P0	30	56	0	11.25	-4.608	0
P0	30	57	0	11.25	-4.608	0
P0	30	58	0	11.25	0.128	1
P0	30	59	0	11.25	0.128	1
P0	30	60	0	11.25	-4.544	1
P0	30	61	0	11.25	-4.736	1
P0	30	62	0	11.25	0.128	1
P0	30	63	0	11.25	-4.928	0
P0	30	64	0	11.25	-4.864	0
P0	30	65	0	11.25	0.128	1
P0	30	66	0	11.25	0.128	1
P0	30	67	0	11.25	-4.864	0
P0	30	68	0	11.25	0.064	1
P0	30	69	0	11.25	0.064	1
P0	30	70	0	11.25	0.064	1
P0	30	71	0	11.25	-4.864	0
P0	30	72	0	11.25	-4.8	1
P0	26	1	0	22.5	-4.416	0
P0	26	2	0	22.5	4.416	1
P0	26	3	0	22.5	4.416	1
P0	26	4	0	22.5	-4.416	0
P0	26	5	0	22.5	3.52	1
P0	26	6	0	22.5	2.752	1
P0	26	7	0	22.5	2.176	1
P0	26	8	0	22.5	1.728	1
P0	26	9	0	22.5	-3.52	0
P0	26	10	0	22.5	1.344	1
P0	26	11	0	22.5	-2.752	0
P0	26	12	0	22.5	1.088	1
P0	26	13	0	22.5	-2.176	0
P0	26	14	0	22.5	0.896	1
P0	26	15	0	22.5	-1.728	0
P0	26	16	0	22.5	0.704	1
P0	26	17	0	22.5	-1.344	1
P0	26	18	0	22.5	-2.368	1
P0	26	19	0	22.5	-3.776	0
P0	26	20	0	22.5	-3.392	0
P0	26	21	0	22.5	-3.072	1
P0	26	22	0	22.5	0.576	1
P0	26	23	0	22.5	0.512	1
P0	26	24	0	22.5	-4.032	1
P0	26	25	0	22.5	-5.824	0
P0	26	26	0	22.5	-5.376	0
P0	26	27	0	22.5	0.448	1
P0	26	28	0	22.5	0.384	1
P0	26	29	0	22.5	-4.992	0
P0	26	30	0	22.5	-4.736	0
P0	26	31	0	22.5	0.32	1
P0	26	32	0	22.5	-4.544	0
P0	26	33	0	22.5	-4.416	0
P0	26	34	0	22.5	-4.288	0
P0	26	35	0	22.5	0.256	1
P0	26	36	0	22.5	-4.16	0
P0	26	37	0	22.5	-3.84	0
P0	26	38	0	22.5	0.256	1
P0	26	39	0	22.5	-3.776	1
P0	26	40	0	22.5	-4.288	0
P0	26	41	0	22.5	0.192	1
P0	26	42	0	22.5	0.192	1
P0	26	43	0	22.5	0.192	1
P0	26	44	0	22.5	-4.224	0
P0	26	45	0	22.5	-4.224	0
P0	26	46	0	22.5	-4.16	0
P0	26	47	0	22.5	0.192	1
P0	26	48	0	22.5	-4.096	0
P0	26	49	0	22.5	0.128	1
P0	26	50	0	22.5	-4.032	1
P0	26	51	0	22.5	-4.224	0
P0	26	52	0	22.5	0.128	1
P0	26	53	0	22.5	-4.224	0
P0	26	54	0	22.5	0.128	1
P0	26	55	0	22.5	-4.16	0
P0	26	56	0	22.5	0.128	1
P0	26	57	0	22.5	0.128	1
P0	26	58	0	22.5	-4.16	0
P0	26	59	0	22.5	0.128	1
P0	26	60	0	22.5	-4.16	0
P0	26	61	0	22.5	0.128	1
P0	26	62	0	22.5	0.128	1
P0	26	63	0	22.5	0.128	1
P0	26	64	0	22.5	0.128	1
P0	26	65	0	22.5	-4.16	0
P0	26	66	0	22.5	0.128	1
P0	26	67	0	22.5	0.128	1
P0	26	68	0	22.5	-4.096	0
P0	26	69	0	22.5	0.064	1
P0	26	70	0	22.5	-4.096	0
P0	26	71	0	22.5	0.064	1
P0	26	72	0	22.5	0.064	1
P0	69	1	0	22.5	-4.416	0
P0	69	2	0	22.5	4.416	1
P0	69	3	0	22.5	4.416	1
P0	69	4	0	22.5	-4.416	0
P0	69	5	0	22.5	3.52	1
P0	69	6	0	22.5	2.752	1
P0	69	7	0	22.5	2.176	1
P0	69	8	0	22.5	-3.52	0
P0	69	9	0	22.5	1.728	1
P0	69	10	0	22.5	-2.752	0
P0	69	11	0	22.5	-2.176	0
P0	69	12	0	22.5	-1.728	0
P0	69	13	0	22.5	1.344	1
P0	69	14	0	22.5	1.088	1
P0	69	15	0	22.5	-1.344	1
P0	69	16	0	22.5	0.896	1
P0	69	17	0	22.5	-2.368	0
P0	69	18	0	22.5	0.704	1
P0	69	19	0	22.5	0.576	1
P0	69	20	0	22.5	-2.112	1
P0	69	21	0	22.5	0.512	1
P0	69	22	0	22.5	0.448	1
P0	69	23	0	22.5	0.384	1
P0	69	24	0	22.5	-3.136	0
P0	69	25	0	22.5	0.32	1
P0	69	26	0	22.5	0.256	1
P0	69	27	0	22.5	-2.816	0
P0	69	28	0	22.5	0.256	1
P0	69	29	0	22.5	0.192	1
P0	69	30	0	22.5	-2.624	0
P0	69	31	0	22.5	-2.496	1
P0	69	32	0	22.5	-3.136	1
P0	69	33	0	22.5	0.192	1
P0	69	34	0	22.5	0.192	1
P0	69	35	0	22.5	-4.672	1
P0	69	36	0	22.5	-6.4	0
P0	69	37	0	22.5	0.192	1
P0	69	38	0	22.5	-6.08	0
P0	69	39	0	22.5	0.128	1
P0	69	40	0	22.5	0.128	1
P0	69	41	0	22.5	0.128	1
P0	69	42	0	22.5	-5.76	0
P0	69	43	0	22.5	-5.568	0
P0	69	44	0	22.5	0.128	1
P0	69	45	0	22.5	-5.376	0
P0	69	46	0	22.5	0.128	1
P0	69	47	0	22.5	0.128	1
P0	69	48	0	22.5	-5.184	0
P0	69	49	0	22.5	-5.056	0
P0	69	50	0	22.5	-4.928	0
P0	69	51	0	22.5	-4.416	0
P0	69	52	0	22.5	-4.288	1
P0	69	53	0	22.5	-5.056	0
P0	69	54	0	22.5	0.128	1
P0	69	55	0	22.5	-4.992	0
P0	69	56	0	22.5	-4.928	0
P0	69	57	0	22.5	-4.864	0
P0	69	58	0	22.5	0.128	1
P0	69	59	0	22.5	-4.8	0
P0	69	60	0	22.5	0.128	1
P0	69	61	0	22.5	0.128	1
P0	69	62	0	22.5	-4.736	0
P0	69	63	0	22.5	0.128	1
P0	69	64	0	22.5	-4.672	0
P0	69	65	0	22.5	0.128	0
P0	69	66	0	22.5	-4.544	0
P0	69	67	0	22.5	-4.544	0
P0	69	68	0	22.5	0.128	1
P0	69	69	0	22.5	0.128	1
P0	69	70	0	22.5	-4.48	0
P0	69	71	0	22.5	0.128	1
P0	69	72	0	22.5	-4.416	0
P0	71	1	0	22.5	-4.416	0
P0	71	2	0	22.5	4.416	1
P0	71	3	0	22.5	4.416	1
P0	71	4	0	22.5	-4.416	0
P0	71	5	0	22.5	3.52	1
P0	71	6	0	22.5	2.752	1
P0	71	7	0	22.5	2.176	1
P0	71	8	0	22.5	1.728	1
P0	71	9	0	22.5	-3.52	0
P0	71	10	0	22.5	1.344	1
P0	71	11	0	22.5	-2.752	0
P0	71	12	0	22.5	1.088	1
P0	71	13	0	22.5	-2.176	0
P0	71	14	0	22.5	0.896	1
P0	71	15	0	22.5	-1.728	0
P0	71	16	0	22.5	0.704	1
P0	71	17	0	22.5	-1.344	1
P0	71	18	0	22.5	-2.368	1
P0	71	19	0	22.5	-3.776	0
P0	71	20	0	22.5	-3.392	0
P0	71	21	0	22.5	-3.072	0
P0	71	22	0	22.5	0.576	1
P0	71	23	0	22.5	0.512	1
P0	71	24	0	22.5	-2.944	0
P0	71	25	0	22.5	-2.816	0
P0	71	26	0	22.5	-2.688	0
P0	71	27	0	22.5	0.448	1
P0	71	28	0	22.5	0.384	1
P0	71	29	0	22.5	-2.624	0
P0	71	30	0	22.5	-2.496	1
P0	71	31	0	22.5	0.32	1
P0	71	32	0	22.5	-2.816	0
P0	71	33	0	22.5	-2.752	1
P0	71	34	0	22.5	-3.072	0
P0	71	35	0	22.5	0.256	1
P0	71	36	0	22.5	-2.944	1
P0	71	37	0	22.5	-3.328	1
P0	71	38	0	22.5	0.256	1
P0	71	39	0	22.5	-4.288	0
P0	71	40	0	22.5	-3.904	0
P0	71	41	0	22.5	0.192	1
P0	71	42	0	22.5	0.192	1
P0	71	43	0	22.5	0.192	1
P0	71	44	0	22.5	-3.776	0
P0	71	45	0	22.5	-3.584	0
P0	71	46	0	22.5	-3.52	0
P0	71	47	0	22.5	0.192	1
P0	71	48	0	22.5	-3.456	0
P0	71	49	0	22.5	0.128	1
P0	71	50	0	22.5	-3.328	0
P0	71	51	0	22.5	-3.264	1
P0	71	52	0	22.5	0.128	1
P0	71	53	0	22.5	-3.52	0
P0	71	54	0	22.5	0.128	1
P0	71	55	0	22.5	-3.52	0
P0	71	56	0	22.5	0.128	1
P0	71	57	0	22.5	0.128	1
P0	71	58	0	22.5	-3.456	0
P0	71	59	0	22.5	0.128	1
P0	71	60	0	22.5	-3.456	0
P0	71	61	0	22.5	0.128	1
P0	71	62	0	22.5	0.128	1
P0	71	63	0	22.5	0.128	1
P0	71	64	0	22.5	0.128	1
P0	71	65	0	22.5	-3.392	0
P0	71	66	0	22.5	0.128	1
P0	71	67	0	22.5	0.128	1
P0	71	68	0	22.5	-3.392	0
P0	71	69	0	22.5	0.064	1
P0	71	70	0	22.5	-3.328	0
P0	71	71	0	22.5	0.064	1
P0	71	72	0	22.5	0.064	1
P0	8	1	0	45	4.416	1
P0	8	2	0	45	-4.416	0
P0	8	3	0	45	-4.416	0
P0	8	4	0	45	4.416	1
P0	8	5	0	45	-3.52	0
P0	8	6	0	45	3.52	1
P0	8	7	0	45	2.752	1
P0	8	8	0	45	2.176	1
P0	8	9	0	45	-2.752	0
P0	8	10	0	45	1.728	1
P0	8	11	0	45	1.344	1
P0	8	12	0	45	-2.176	0
P0	8	13	0	45	1.088	1
P0	8	14	0	45	-1.728	0
P0	8	15	0	45	-1.344	0
P0	8	16	0	45	0.896	1
P0	8	17	0	45	-1.088	0
P0	8	18	0	45	0.704	1
P0	8	19	0	45	0.576	1
P0	8	20	0	45	-0.896	1
P0	8	21	0	45	0.512	1
P0	8	22	0	45	-1.664	1
P0	8	23	0	45	0.448	0
P0	8	24	0	45	-2.752	0
P0	8	25	0	45	0.832	1
P0	8	26	0	45	-2.368	0
P0	8	27	0	45	0.704	0
P0	8	28	0	45	-2.24	0
P0	8	29	0	45	-2.048	0
P0	8	30	0	45	-1.984	0
P0	8	31	0	45	-1.92	0
P0	8	32	0	45	-1.792	0
P0	8	33	0	45	-1.728	0
P0	8	34	0	45	1.088	1
P0	8	35	0	45	1.024	1
P0	8	36	0	45	0.96	1
P0	8	37	0	45	-1.472	1
P0	8	38	0	45	-1.856	0
P0	8	39	0	45	0.896	1
P0	8	40	0	45	0.832	1
P0	8	41	0	45	-1.856	0
P0	8	42	0	45	-1.792	0
P0	8	43	0	45	-1.792	1
P0	8	44	0	45	-1.92	0
P0	8	45	0	45	0.832	1
P0	8	46	0	45	0.768	1
P0	8	47	0	45	0.704	1
P0	8	48	0	45	-1.92	0
P0	8	49	0	45	0.704	1
P0	8	50	0	45	-1.92	0
P0	8	51	0	45	0.64	1
P0	8	52	0	45	-1.856	0
P0	8	53	0	45	0.64	1
P0	8	54	0	45	-1.856	0
P0	8	55	0	45	0.576	1
P0	8	56	0	45	-1.856	1
P0	8	57	0	45	0.576	1
P0	8	58	0	45	-1.92	0
P0	8	59	0	45	0.576	1
P0	8	60	0	45	-1.92	1
P0	8	61	0	45	-2.048	0
P0	8	62	0	45	0.576	1
P0	8	63	0	45	-1.984	0
P0	8	64	0	45	-1.984	0
P0	8	65	0	45	0.512	1
P0	8	66	0	45	0.512	1
P0	8	67	0	45	-1.984	0
P0	8	68	0	45	0.448	1
P0	8	69	0	45	-1.984	0
P0	8	70	0	45	0.384	1
P0	8	71	0	45	0.384	1
P0	8	72	0	45	0.32	1
P0	36	1	0	45	-4.416	0
P0	36	2	0	45	4.416	1
P0	36	3	0	45	4.416	1
P0	36	4	0	45	-4.416	0
P0	36	5	0	45	3.52	1
P0	36	6	0	45	-3.52	0
P0	36	7	0	45	-2.752	0
P0	36	8	0	45	2.752	1
P0	36	9	0	45	-2.176	0
P0	36	10	0	45	2.176	1
P0	36	11	0	45	-1.728	0
P0	36	12	0	45	-1.344	0
P0	36	13	0	45	1.728	1
P0	36	14	0	45	1.344	1
P0	36	15	0	45	1.088	1
P0	36	16	0	45	-1.088	1
P0	36	17	0	45	0.896	1
P0	36	18	0	45	-1.984	1
P0	36	19	0	45	-3.2	0
P0	36	20	0	45	0.704	1
P0	36	21	0	45	-2.88	0
P0	36	22	0	45	0.576	1
P0	36	23	0	45	0.512	1
P0	36	24	0	45	-2.624	0
P0	36	25	0	45	-2.432	1
P0	36	26	0	45	0.448	1
P0	36	27	0	45	0.384	1
P0	36	28	0	45	-3.072	0
P0	36	29	0	45	-2.88	0
P0	36	30	0	45	0.32	1
P0	36	31	0	45	-2.816	0
P0	36	32	0	45	0.256	1
P0	36	33	0	45	-2.688	0
P0	36	34	0	45	0.256	1
P0	36	35	0	45	0.192	1
P0	36	36	0	45	0.192	1
P0	36	37	0	45	0.192	1
P0	36	38	0	45	0.192	1
P0	36	39	0	45	-2.624	0
P0	36	40	0	45	0.128	1
P0	36	41	0	45	-2.624	0
P0	36	42	0	45	0.128	1
P0	36	43	0	45	0.128	1
P0	36	44	0	45	0.128	1
P0	36	45	0	45	-2.56	0
P0	36	46	0	45	-2.496	0
P0	36	47	0	45	-2.432	0
P0	36	48	0	45	0.128	1
P0	36	49	0	45	0.128	1
P0	36	50	0	45	-2.368	1
P0	36	51	0	45	-2.56	1
P0	36	52	0	45	-2.688	0
P0	36	53	0	45	-2.688	0
P0	36	54	0	45	0.128	1
P0	36	55	0	45	0.128	1
P0	36	56	0	45	-2.688	0
P0	36	57	0	45	0.128	1
P0	36	58	0	45	-2.624	0
P0	36	59	0	45	-2.624	0
P0	36	60	0	45	0.128	1
P0	36	61	0	45	-2.624	0
P0	36	62	0	45	0.128	1
P0	36	63	0	45	-2.624	0
P0	36	64	0	45	-2.624	0
P0	36	65	0	45	-2.56	0
P0	36	66	0	45	0.128	1
P0	36	67	0	45	-2.56	0
P0	36	68	0	45	0.064	1
P0	36	69	0	45	0.064	1
P0	36	70	0	45	-2.56	0
P0	36	71	0	45	-2.56	1
P0	36	72	0	45	0.064	1
P0	67	1	0	45	4.416	1
P0	67	2	0	45	-4.416	0
P0	67	3	0	45	-4.416	0
P0	67	4	0	45	4.416	1
P0	67	5	0	45	-3.52	0
P0	67	6	0	45	3.52	1
P0	67	7	0	45	2.752	1
P0	67	8	0	45	2.176	1
P0	67	9	0	45	-2.752	0
P0	67	10	0	45	-2.176	0
P0	67	11	0	45	-1.728	0
P0	67	12	0	45	-1.344	0
P0	67	13	0	45	1.728	1
P0	67	14	0	45	-1.088	0
P0	67	15	0	45	1.344	1
P0	67	16	0	45	-0.896	1
P0	67	17	0	45	1.088	1
P0	67	18	0	45	-1.664	0
P0	67	19	0	45	-1.472	0
P0	67	20	0	45	-1.344	0
P0	67	21	0	45	0.896	1
P0	67	22	0	45	0.704	1
P0	67	23	0	45	-1.216	0
P0	67	24	0	45	0.576	1
P0	67	25	0	45	-1.152	0
P0	67	26	0	45	0.512	1
P0	67	27	0	45	0.448	1
P0	67	28	0	45	0.384	1
P0	67	29	0	45	0.32	1
P0	67	30	0	45	-1.088	0
P0	67	31	0	45	0.256	0
P0	67	32	0	45	-1.088	0
P0	67	33	0	45	-1.024	0
P0	67	34	0	45	0.512	1
P0	67	35	0	45	-0.832	1
P0	67	36	0	45	0.448	1
P0	67	37	0	45	-1.088	1
P0	67	38	0	45	-1.28	0
P0	67	39	0	45	0.384	1
P0	67	40	0	45	0.384	1
P0	67	41	0	45	-1.216	0
P0	67	42	0	45	-1.216	0
P0	67	43	0	45	-1.216	0
P0	67	44	0	45	-1.152	1
P0	67	45	0	45	0.384	1
P0	67	46	0	45	0.32	1
P0	67	47	0	45	-1.28	0
P0	67	48	0	45	-1.28	0
P0	67	49	0	45	-1.216	0
P0	67	50	0	45	-1.216	0
P0	67	51	0	45	0.32	1
P0	67	52	0	45	0.256	1
P0	67	53	0	45	0.256	1
P0	67	54	0	45	-1.216	1
P0	67	55	0	45	-1.28	0
P0	67	56	0	45	-1.28	0
P0	67	57	0	45	0.192	1
P0	67	58	0	45	0.192	0
P0	67	59	0	45	-1.28	1
P0	67	60	0	45	0.32	1
P0	67	61	0	45	0.32	1
P0	67	62	0	45	0.32	1
P0	67	63	0	45	0.256	1
P0	67	64	0	45	0.256	1
P0	67	65	0	45	-1.344	0
P0	67	66	0	45	-1.344	0
P0	67	67	0	45	0.256	1
P0	67	68	0	45	0.256	1
P0	67	69	0	45	0.192	1
P0	67	70	0	45	-1.344	0
P0	67	71	0	45	0.192	1
P0	67	72	0	45	-1.344	0
P0	20	1	0	90	4.416	1
P0	20	2	0	90	-4.416	0
P0	20	3	0	90	-4.416	0
P0	20	4	0	90	-3.52	0
P0	20	5	0	90	4.416	1
P0	20	6	0	90	3.52	1
P0	20	7	0	90	-2.752	0
P0	20	8	0	90	2.752	1
P0	20	9	0	90	-2.176	0
P0	20	10	0	90	2.176	1
P0	20	11	0	90	-1.728	0
P0	20	12	0	90	1.728	1
P0	20	13	0	90	-1.344	0
P0	20	14	0	90	-1.088	0
P0	20	15	0	90	1.344	1
P0	20	16	0	90	1.088	1
P0	20	17	0	90	-0.896	1
P0	20	18	0	90	0.896	1
P0	20	19	0	90	0.704	1
P0	20	20	0	90	-1.664	1
P0	20	21	0	90	-2.752	0
P0	20	22	0	90	0.576	1
P0	20	23	0	90	-2.368	0
P0	20	24	0	90	0.512	0
P0	20	25	0	90	0.96	0
P0	20	26	0	90	-2.24	0
P0	20	27	0	90	1.536	1
P0	20	28	0	90	1.408	1
P0	20	29	0	90	1.28	1
P0	20	30	0	90	-2.048	0
P0	20	31	0	90	-1.984	0
P0	20	32	0	90	1.216	1
P0	20	33	0	90	-1.92	0
P0	20	34	0	90	-1.792	0
P0	20	35	0	90	-1.728	0
P0	20	36	0	90	1.152	1
P0	20	37	0	90	-1.472	0
P0	20	38	0	90	1.088	1
P0	20	39	0	90	-1.472	0
P0	20	40	0	90	-1.408	1
P0	20	41	0	90	1.024	1
P0	20	42	0	90	-1.792	0
P0	20	43	0	90	0.896	0
P0	20	44	0	90	-1.728	0
P0	20	45	0	90	1.152	1
P0	20	46	0	90	1.152	1
P0	20	47	0	90	-1.728	0
P0	20	48	0	90	-1.664	0
P0	20	49	0	90	-1.6	0
P0	20	50	0	90	1.088	1
P0	20	51	0	90	-1.536	0
P0	20	52	0	90	1.088	1
P0	20	53	0	90	1.088	1
P0	20	54	0	90	-1.536	0
P0	20	55	0	90	1.024	1
P0	20	56	0	90	-1.536	0
P0	20	57	0	90	-1.472	0
P0	20	58	0	90	1.024	1
P0	20	59	0	90	-1.472	0
P0	20	60	0	90	-1.344	0
P0	20	61	0	90	1.024	1
P0	20	62	0	90	-1.28	0
P0	20	63	0	90	0.96	1
P0	20	64	0	90	-1.28	0
P0	20	65	0	90	0.96	1
P0	20	66	0	90	0.896	0
P0	20	67	0	90	-1.216	0
P0	20	68	0	90	1.024	1
P0	20	69	0	90	1.024	1
P0	20	70	0	90	1.024	1
P0	20	71	0	90	1.024	1
P0	20	72	0	90	-1.216	0
P0	43	1	0	90	-4.416	0
P0	43	2	0	90	4.416	1
P0	43	3	0	90	4.416	1
P0	43	4	0	90	3.52	1
P0	43	5	0	90	-4.416	0
P0	43	6	0	90	2.752	1
P0	43	7	0	90	2.176	1
P0	43	8	0	90	1.728	1
P0	43	9	0	90	-3.52	0
P0	43	10	0	90	1.344	0
P0	43	11	0	90	2.368	1
P0	43	12	0	90	2.112	1
P0	43	13	0	90	1.92	0
P0	43	14	0	90	2.624	1
P0	43	15	0	90	-2.752	0
P0	43	16	0	90	-2.176	0
P0	43	17	0	90	2.432	1
P0	43	18	0	90	2.304	1
P0	43	19	0	90	-1.728	0
P0	43	20	0	90	2.24	1
P0	43	21	0	90	2.176	1
P0	43	22	0	90	2.112	1
P0	43	23	0	90	2.048	1
P0	43	24	0	90	1.984	0
P0	43	25	0	90	-1.344	0
P0	43	26	0	90	-1.088	0
P0	43	27	0	90	2.176	1
P0	43	28	0	90	-0.896	0
P0	43	29	0	90	-0.704	0
P0	43	30	0	90	2.176	1
P0	43	31	0	90	2.112	1
P0	43	32	0	90	-0.576	0
P0	43	33	0	90	-0.512	0
P0	43	34	0	90	-0.448	0
P0	43	35	0	90	2.112	1
P0	43	36	0	90	2.112	1
P0	43	37	0	90	2.048	0
P0	43	38	0	90	-0.384	0
P0	43	39	0	90	2.176	1
P0	43	40	0	90	2.176	1
P0	43	41	0	90	-0.32	0
P0	43	42	0	90	-0.256	0
P0	43	43	0	90	-0.256	0
P0	43	44	0	90	2.112	1
P0	43	45	0	90	-0.192	0
P0	43	46	0	90	-0.192	0
P0	43	47	0	90	-0.192	0
P0	43	48	0	90	-0.192	0
P0	43	49	0	90	-0.128	0
P0	43	50	0	90	-0.128	0
P0	43	51	0	90	-0.128	0
P0	43	52	0	90	-0.128	0
P0	43	53	0	90	-0.128	0
P0	43	54	0	90	-0.128	0
P0	43	55	0	90	2.112	1
P0	43	56	0	90	-0.128	0
P0	43	57	0	90	-0.128	0
P0	43	58	0	90	2.112	1
P0	43	59	0	90	-0.128	0
P0	43	60	0	90	2.112	1
P0	43	61	0	90	-0.128	0
P0	43	62	0	90	2.112	1
P0	43	63	0	90	-0.128	0
P0	43	64	0	90	2.112	1
P0	43	65	0	90	-0.128	0
P0	43	66	0	90	-0.064	0
P0	43	67	0	90	2.112	1
P0	43	68	0	90	2.048	1
P0	43	69	0	90	2.048	1
P0	43	70	0	90	-0.064	1
P0	43	71	0	90	2.048	1
P0	43	72	0	90	-0.128	0
P0	52	1	0	90	-4.416	0
P0	52	2	0	90	4.416	1
P0	52	3	0	90	4.416	1
P0	52	4	0	90	-4.416	0
P0	52	5	0	90	-3.52	0
P0	52	6	0	90	3.52	1
P0	52	7	0	90	2.752	1
P0	52	8	0	90	-2.752	0
P0	52	9	0	90	2.176	1
P0	52	10	0	90	-2.176	0
P0	52	11	0	90	-1.728	0
P0	52	12	0	90	1.728	1
P0	52	13	0	90	-1.344	0
P0	52	14	0	90	-1.088	0
P0	52	15	0	90	1.344	1
P0	52	16	0	90	-0.896	1
P0	52	17	0	90	1.088	1
P0	52	18	0	90	0.896	1
P0	52	19	0	90	-1.664	0
P0	52	20	0	90	-1.472	0
P0	52	21	0	90	-1.344	0
P0	52	22	0	90	0.704	0
P0	52	23	0	90	1.344	1
P0	52	24	0	90	1.152	1
P0	52	25	0	90	1.088	1
P0	52	26	0	90	1.024	1
P0	52	27	0	90	-1.216	0
P0	52	28	0	90	0.96	1
P0	52	29	0	90	0.896	1
P0	52	30	0	90	-1.152	0
P0	52	31	0	90	-1.088	0
P0	52	32	0	90	-1.088	0
P0	52	33	0	90	0.832	1
P0	52	34	0	90	0.832	1
P0	52	35	0	90	-1.024	0
P0	52	36	0	90	-0.832	0
P0	52	37	0	90	0.704	1
P0	52	38	0	90	-0.768	0
P0	52	39	0	90	-0.704	0
P0	52	40	0	90	0.576	1
P0	52	41	0	90	-0.64	0
P0	52	42	0	90	-0.576	1
P0	52	43	0	90	-0.896	0
P0	52	44	0	90	-0.832	1
P0	52	45	0	90	0.576	1
P0	52	46	0	90	0.512	1
P0	52	47	0	90	-1.024	1
P0	52	48	0	90	-1.152	0
P0	52	49	0	90	0.448	1
P0	52	50	0	90	0.448	0
P0	52	51	0	90	0.704	1
P0	52	52	0	90	0.64	1
P0	52	53	0	90	0.64	0
P0	52	54	0	90	-1.152	0
P0	52	55	0	90	-1.152	0
P0	52	56	0	90	0.832	1
P0	52	57	0	90	0.768	1
P0	52	58	0	90	-1.088	1
P0	52	59	0	90	0.768	1
P0	52	60	0	90	0.768	0
P0	52	61	0	90	-1.216	0
P0	52	62	0	90	0.832	1
P0	52	63	0	90	0.832	1
P0	52	64	0	90	-1.216	0
P0	52	65	0	90	-1.216	0
P0	52	66	0	90	-1.152	0
P0	52	67	0	90	-1.152	1
P0	52	68	0	90	0.832	1
P0	52	69	0	90	-1.216	0
P0	52	70	0	90	0.832	1
P0	52	71	0	90	-1.216	1
P0	52	72	0	90	0.832	1
P0	1	1	11.25	0	-4.416	0
P0	1	2	11.25	0	4.416	1
P0	1	3	11.25	0	4.416	1
P0	1	4	11.25	0	-4.416	0
P0	1	5	11.25	0	3.52	1
P0	1	6	11.25	0	2.752	1
P0	1	7	11.25	0	2.176	0
P0	1	8	11.25	0	3.712	1
P0	1	9	11.25	0	-3.52	0
P0	1	10	11.25	0	3.264	1
P0	1	11	11.25	0	-2.752	0
P0	1	12	11.25	0	3.008	1
P0	1	13	11.25	0	-2.176	0
P0	1	14	11.25	0	2.816	1
P0	1	15	11.25	0	-1.728	0
P0	1	16	11.25	0	2.688	1
P0	1	17	11.25	0	-1.344	0
P0	1	18	11.25	0	-1.088	0
P0	1	19	11.25	0	-0.896	0
P0	1	20	11.25	0	-0.704	0
P0	1	21	11.25	0	-0.576	0
P0	1	22	11.25	0	2.56	1
P0	1	23	11.25	0	2.496	1
P0	1	24	11.25	0	-0.512	0
P0	1	25	11.25	0	-0.448	0
P0	1	26	11.25	0	-0.384	0
P0	1	27	11.25	0	2.432	1
P0	1	28	11.25	0	2.304	1
P0	1	29	11.25	0	-0.32	0
P0	1	30	11.25	0	-0.256	0
P0	1	31	11.25	0	1.92	1
P0	1	32	11.25	0	-0.256	0
P0	1	33	11.25	0	-0.192	0
P0	1	34	11.25	0	-0.192	0
P0	1	35	11.25	0	1.792	0
P0	1	36	11.25	0	-0.192	0
P0	1	37	11.25	0	-0.192	0
P0	1	38	11.25	0	2.432	1
P0	1	39	11.25	0	-0.128	0
P0	1	40	11.25	0	-0.128	1
P0	1	41	11.25	0	2.368	0
P0	1	42	11.25	0	2.56	1
P0	1	43	11.25	0	2.56	1
P0	1	44	11.25	0	-0.192	0
P0	1	45	11.25	0	-0.192	0
P0	1	46	11.25	0	-0.192	0
P0	1	47	11.25	0	2.496	1
P0	1	48	11.25	0	-0.192	0
P0	1	49	11.25	0	2.496	1
P0	1	50	11.25	0	-0.192	0
P0	1	51	11.25	0	-0.192	0
P0	1	52	11.25	0	2.432	1
P0	1	53	11.25	0	-0.128	0
P0	1	54	11.25	0	2.432	1
P0	1	55	11.25	0	-0.128	0
P0	1	56	11.25	0	2.432	1
P0	1	57	11.25	0	2.368	1
P0	1	58	11.25	0	-0.128	0
P0	1	59	11.25	0	2.368	1
P0	1	60	11.25	0	-0.128	0
P0	1	61	11.25	0	2.304	1
P0	1	62	11.25	0	2.304	0
P0	1	63	11.25	0	2.432	1
P0	1	64	11.25	0	2.432	1
P0	1	65	11.25	0	-0.128	0
P0	1	66	11.25	0	2.432	1
P0	1	67	11.25	0	2.432	1
P0	1	68	11.25	0	-0.128	0
P0	1	69	11.25	0	2.368	1
P0	1	70	11.25	0	-0.128	0
P0	1	71	11.25	0	2.368	1
P0	1	72	11.25	0	2.368	1
P0	41	1	11.25	0	4.416	1
P0	41	2	11.25	0	-4.416	0
P0	41	3	11.25	0	-4.416	0
P0	41	4	11.25	0	-3.52	0
P0	41	5	11.25	0	-2.752	0
P0	41	6	11.25	0	-2.176	0
P0	41	7	11.25	0	-1.728	0
P0	41	8	11.25	0	4.416	1
P0	41	9	11.25	0	3.52	1
P0	41	10	11.25	0	-1.344	0
P0	41	11	11.25	0	2.752	1
P0	41	12	11.25	0	2.176	0
P0	41	13	11.25	0	3.712	1
P0	41	14	11.25	0	3.264	1
P0	41	15	11.25	0	3.008	1
P0	41	16	11.25	0	2.816	1
P0	41	17	11.25	0	2.688	1
P0	41	18	11.25	0	2.56	1
P0	41	19	11.25	0	-1.088	0
P0	41	20	11.25	0	-0.896	0
P0	41	21	11.25	0	2.496	1
P0	41	22	11.25	0	-0.704	0
P0	41	23	11.25	0	2.432	1
P0	41	24	11.25	0	-0.576	0
P0	41	25	11.25	0	2.304	1
P0	41	26	11.25	0	1.92	1
P0	41	27	11.25	0	1.792	1
P0	41	28	11.25	0	1.664	1
P0	41	29	11.25	0	-0.512	0
P0	41	30	11.25	0	1.536	1
P0	41	31	11.25	0	-0.448	0
P0	41	32	11.25	0	-0.384	0
P0	41	33	11.25	0	1.216	0
P0	41	34	11.25	0	1.856	1
P0	41	35	11.25	0	1.792	1
P0	41	36	11.25	0	1.792	1
P0	41	37	11.25	0	1.664	0
P0	41	38	11.25	0	-0.32	0
P0	41	39	11.25	0	1.984	1
P0	41	40	11.25	0	-0.256	0
P0	41	41	11.25	0	-0.256	0
P0	41	42	11.25	0	-0.192	0
P0	41	43	11.25	0	-0.192	0
P0	41	44	11.25	0	-0.192	0
P0	41	45	11.25	0	-0.192	0
P0	41	46	11.25	0	1.92	1
P0	41	47	11.25	0	-0.128	0
P0	41	48	11.25	0	1.92	1
P0	41	49	11.25	0	1.92	1
P0	41	50	11.25	0	1.856	1
P0	41	51	11.25	0	1.792	1
P0	41	52	11.25	0	-0.128	0
P0	41	53	11.25	0	-0.128	0
P0	41	54	11.25	0	-0.128	0
P0	41	55	11.25	0	-0.128	0
P0	41	56	11.25	0	1.728	1
P0	41	57	11.25	0	-0.128	0
P0	41	58	11.25	0	-0.128	0
P0	41	59	11.25	0	-0.128	0
P0	41	60	11.25	0	-0.128	0
P0	41	61	11.25	0	-0.128	0
P0	41	62	11.25	0	1.6	1
P0	41	63	11.25	0	1.536	1
P0	41	64	11.25	0	-0.128	0
P0	41	65	11.25	0	1.536	0
P0	41	66	11.25	0	-0.128	0
P0	41	67	11.25	0	1.792	1
P0	41	68	11.25	0	-0.064	0
P0	41	69	11.25	0	1.728	0
P0	41	70	11.25	0	-0.064	0
P0	41	71	11.25	0	1.92	0
P0	41	72	11.25	0	-0.064	0
P0	65	1	11.25	0	4.416	1
P0	65	2	11.25	0	-4.416	0
P0	65	3	11.25	0	4.416	1
P0	65	4	11.25	0	-4.416	0
P0	65	5	11.25	0	3.52	1
P0	65	6	11.25	0	2.752	0
P0	65	7	11.25	0	-3.52	0
P0	65	8	11.25	0	4.608	1
P0	65	9	11.25	0	4.032	1
P0	65	10	11.25	0	3.712	1
P0	65	11	11.25	0	-2.752	0
P0	65	12	11.25	0	3.52	1
P0	65	13	11.25	0	3.328	1
P0	65	14	11.25	0	-2.176	0
P0	65	15	11.25	0	-1.728	0
P0	65	16	11.25	0	3.2	1
P0	65	17	11.25	0	-1.344	0
P0	65	18	11.25	0	-1.088	0
P0	65	19	11.25	0	3.136	1
P0	65	20	11.25	0	3.008	1
P0	65	21	11.25	0	-0.896	0
P0	65	22	11.25	0	2.944	1
P0	65	23	11.25	0	-0.704	0
P0	65	24	11.25	0	2.432	1
P0	65	25	11.25	0	-0.576	0
P0	65	26	11.25	0	-0.512	0
P0	65	27	11.25	0	-0.448	0
P0	65	28	11.25	0	-0.384	0
P0	65	29	11.25	0	2.304	1
P0	65	30	11.25	0	2.176	0
P0	65	31	11.25	0	-0.32	0
P0	65	32	11.25	0	-0.256	0
P0	65	33	11.25	0	2.944	1
P0	65	34	11.25	0	2.88	1
P0	65	35	11.25	0	-0.256	0
P0	65	36	11.25	0	2.816	1
P0	65	37	11.25	0	-0.192	0
P0	65	38	11.25	0	-0.192	0
P0	65	39	11.25	0	2.624	1
P0	65	40	11.25	0	2.56	1
P0	65	41	11.25	0	2.56	1
P0	65	42	11.25	0	-0.192	0
P0	65	43	11.25	0	-0.192	0
P0	65	44	11.25	0	-0.128	0
P0	65	45	11.25	0	2.496	1
P0	65	46	11.25	0	2.432	1
P0	65	47	11.25	0	2.368	1
P0	65	48	11.25	0	1.856	1
P0	65	49	11.25	0	1.792	1
P0	65	50	11.25	0	-0.128	0
P0	65	51	11.25	0	-0.128	0
P0	65	52	11.25	0	1.664	1
P0	65	53	11.25	0	1.536	1
P0	65	54	11.25	0	1.216	1
P0	65	55	11.25	0	-0.128	0
P0	65	56	11.25	0	-0.128	0
P0	65	57	11.25	0	-0.128	0
P0	65	58	11.25	0	-0.128	0
P0	65	59	11.25	0	-0.128	0
P0	65	60	11.25	0	0.96	1
P0	65	61	11.25	0	0.832	1
P0	65	62	11.25	0	-0.128	0
P0	65	63	11.25	0	-0.128	0
P0	65	64	11.25	0	-0.128	0
P0	65	65	11.25	0	0.64	1
P0	65	66	11.25	0	0.576	1
P0	65	67	11.25	0	-0.128	0
P0	65	68	11.25	0	-0.064	0
P0	65	69	11.25	0	-0.064	0
P0	65	70	11.25	0	0.448	0
P0	65	71	11.25	0	-0.064	0
P0	65	72	11.25	0	0.832	1
P0	6	1	11.25	11.25	-4.416	0
P0	6	2	11.25	11.25	4.416	1
P0	6	3	11.25	11.25	4.416	1
P0	6	4	11.25	11.25	-4.416	0
P0	6	5	11.25	11.25	-3.52	0
P0	6	6	11.25	11.25	3.52	1
P0	6	7	11.25	11.25	-2.752	0
P0	6	8	11.25	11.25	2.752	1
P0	6	9	11.25	11.25	2.176	1
P0	6	10	11.25	11.25	1.728	1
P0	6	11	11.25	11.25	-2.176	1
P0	6	12	11.25	11.25	1.344	1
P0	6	13	11.25	11.25	1.088	1
P0	6	14	11.25	11.25	0.896	1
P0	6	15	11.25	11.25	0.704	1
P0	6	16	11.25	11.25	0.576	1
P0	6	17	11.25	11.25	-3.712	0
P0	6	18	11.25	11.25	-3.264	0
P0	6	19	11.25	11.25	-3.008	1
P0	6	20	11.25	11.25	-3.968	0
P0	6	21	11.25	11.25	0.512	1
P0	6	22	11.25	11.25	-3.712	0
P0	6	23	11.25	11.25	0.448	1
P0	6	24	11.25	11.25	0.384	1
P0	6	25	11.25	11.25	-3.52	0
P0	6	26	11.25	11.25	-3.392	1
P0	6	27	11.25	11.25	-3.968	1
P0	6	28	11.25	11.25	-5.504	0
P0	6	29	11.25	11.25	0.32	1
P0	6	30	11.25	11.25	0.256	1
P0	6	31	11.25	11.25	-4.992	0
P0	6	32	11.25	11.25	0.256	1
P0	6	33	11.25	11.25	-4.672	0
P0	6	34	11.25	11.25	0.192	1
P0	6	35	11.25	11.25	-4.48	0
P0	6	36	11.25	11.25	-4.288	0
P0	6	37	11.25	11.25	0.192	1
P0	6	38	11.25	11.25	0.192	1
P0	6	39	11.25	11.25	-4.16	0
P0	6	40	11.25	11.25	0.192	1
P0	6	41	11.25	11.25	-4.032	0
P0	6	42	11.25	11.25	-3.84	0
P0	6	43	11.25	11.25	0.128	1
P0	6	44	11.25	11.25	-3.776	0
P0	6	45	11.25	11.25	-3.712	1
P0	6	46	11.25	11.25	-4.096	1
P0	6	47	11.25	11.25	-4.416	0
P0	6	48	11.25	11.25	0.128	1
P0	6	49	11.25	11.25	-4.352	0
P0	6	50	11.25	11.25	-4.288	0
P0	6	51	11.25	11.25	0.128	1
P0	6	52	11.25	11.25	0.128	1
P0	6	53	11.25	11.25	-4.224	1
P0	6	54	11.25	11.25	-4.48	0
P0	6	55	11.25	11.25	0.128	1
P0	6	56	11.25	11.25	0.128	1
P0	6	57	11.25	11.25	0.128	1
P0	6	58	11.25	11.25	0.128	1
P0	6	59	11.25	11.25	-4.416	0
P0	6	60	11.25	11.25	-4.352	1
P0	6	61	11.25	11.25	-4.544	0
P0	6	62	11.25	11.25	0.128	1
P0	6	63	11.25	11.25	0.128	1
P0	6	64	11.25	11.25	0.128	1
P0	6	65	11.25	11.25	-4.544	1
P0	6	66	11.25	11.25	0.128	1
P0	6	67	11.25	11.25	-4.864	0
P0	6	68	11.25	11.25	-4.8	0
P0	6	69	11.25	11.25	0.064	1
P0	6	70	11.25	11.25	-4.672	0
P0	6	71	11.25	11.25	0.064	1
P0	6	72	11.25	11.25	0.064	1
P0	18	1	11.25	11.25	4.416	1
P0	18	2	11.25	11.25	-4.416	0
P0	18	3	11.25	11.25	-4.416	0
P0	18	4	11.25	11.25	-3.52	0
P0	18	5	11.25	11.25	-2.752	0
P0	18	6	11.25	11.25	4.416	1
P0	18	7	11.25	11.25	-2.176	1
P0	18	8	11.25	11.25	-3.712	1
P0	18	9	11.25	11.25	-5.632	0
P0	18	10	11.25	11.25	-5.12	0
P0	18	11	11.25	11.25	3.52	1
P0	18	12	11.25	11.25	2.752	1
P0	18	13	11.25	11.25	-4.736	0
P0	18	14	11.25	11.25	2.176	1
P0	18	15	11.25	11.25	-4.544	0
P0	18	16	11.25	11.25	-4.288	0
P0	18	17	11.25	11.25	-4.16	0
P0	18	18	11.25	11.25	1.728	1
P0	18	19	11.25	11.25	1.344	1
P0	18	20	11.25	11.25	-4.032	0
P0	18	21	11.25	11.25	-3.904	1
P0	18	22	11.25	11.25	-4.288	0
P0	18	23	11.25	11.25	-4.224	0
P0	18	24	11.25	11.25	-4.16	1
P0	18	25	11.25	11.25	-4.48	1
P0	18	26	11.25	11.25	1.088	1
P0	18	27	11.25	11.25	-5.056	0
P0	18	28	11.25	11.25	-4.864	0
P0	18	29	11.25	11.25	0.896	1
P0	18	30	11.25	11.25	0.704	1
P0	18	31	11.25	11.25	0.576	1
P0	18	32	11.25	11.25	-4.736	0
P0	18	33	11.25	11.25	-4.672	0
P0	18	34	11.25	11.25	0.512	1
P0	18	35	11.25	11.25	0.448	1
P0	18	36	11.25	11.25	-4.608	0
P0	18	37	11.25	11.25	0.384	1
P0	18	38	11.25	11.25	-4.544	0
P0	18	39	11.25	11.25	0.32	1
P0	18	40	11.25	11.25	0.256	1
P0	18	41	11.25	11.25	0.256	1
P0	18	42	11.25	11.25	-4.48	0
P0	18	43	11.25	11.25	-4.416	0
P0	18	44	11.25	11.25	-4.352	0
P0	18	45	11.25	11.25	0.192	1
P0	18	46	11.25	11.25	-4.352	0
P0	18	47	11.25	11.25	0.192	1
P0	18	48	11.25	11.25	0.192	1
P0	18	49	11.25	11.25	0.192	1
P0	18	50	11.25	11.25	0.128	1
P0	18	51	11.25	11.25	-4.352	0
P0	18	52	11.25	11.25	-4.288	0
P0	18	53	11.25	11.25	-4.288	0
P0	18	54	11.25	11.25	-4.288	0
P0	18	55	11.25	11.25	-4.288	0
P0	18	56	11.25	11.25	0.128	1
P0	18	57	11.25	11.25	0.128	0
P0	18	58	11.25	11.25	0.192	1
P0	18	59	11.25	11.25	0.192	1
P0	18	60	11.25	11.25	0.192	1
P0	18	61	11.25	11.25	0.192	1
P0	18	62	11.25	11.25	0.192	1
P0	18	63	11.25	11.25	0.128	1
P0	18	64	11.25	11.25	0.128	1
P0	18	65	11.25	11.25	-4.288	0
P0	18	66	11.25	11.25	-4.224	0
P0	18	67	11.25	11.25	0.128	1
P0	18	68	11.25	11.25	0.128	1
P0	18	69	11.25	11.25	-4.224	0
P0	18	70	11.25	11.25	0.128	1
P0	18	71	11.25	11.25	0.128	1
P0	18	72	11.25	11.25	0.128	1
P0	56	1	11.25	11.25	-4.416	0
P0	56	2	11.25	11.25	4.416	1
P0	56	3	11.25	11.25	4.416	1
P0	56	4	11.25	11.25	-4.416	0
P0	56	5	11.25	11.25	3.52	1
P0	56	6	11.25	11.25	2.752	1
P0	56	7	11.25	11.25	2.176	1
P0	56	8	11.25	11.25	1.728	1
P0	56	9	11.25	11.25	-3.52	0
P0	56	10	11.25	11.25	1.344	1
P0	56	11	11.25	11.25	-2.752	0
P0	56	12	11.25	11.25	1.088	1
P0	56	13	11.25	11.25	-2.176	1
P0	56	14	11.25	11.25	0.896	1
P0	56	15	11.25	11.25	-3.712	0
P0	56	16	11.25	11.25	0.704	1
P0	56	17	11.25	11.25	-3.264	0
P0	56	18	11.25	11.25	-3.008	0
P0	56	19	11.25	11.25	-2.816	0
P0	56	20	11.25	11.25	-2.688	1
P0	56	21	11.25	11.25	-3.2	0
P0	56	22	11.25	11.25	0.576	1
P0	56	23	11.25	11.25	0.512	1
P0	56	24	11.25	11.25	-3.072	0
P0	56	25	11.25	11.25	-3.008	1
P0	56	26	11.25	11.25	-3.52	0
P0	56	27	11.25	11.25	0.448	1
P0	56	28	11.25	11.25	0.384	1
P0	56	29	11.25	11.25	-3.328	0
P0	56	30	11.25	11.25	-3.264	0
P0	56	31	11.25	11.25	0.32	1
P0	56	32	11.25	11.25	-3.2	1
P0	56	33	11.25	11.25	-3.584	0
P0	56	34	11.25	11.25	-3.456	0
P0	56	35	11.25	11.25	0.256	1
P0	56	36	11.25	11.25	-3.392	0
P0	56	37	11.25	11.25	-3.328	0
P0	56	38	11.25	11.25	0.256	1
P0	56	39	11.25	11.25	-3.264	0
P0	56	40	11.25	11.25	-3.264	0
P0	56	41	11.25	11.25	0.192	1
P0	56	42	11.25	11.25	0.192	1
P0	56	43	11.25	11.25	0.192	1
P0	56	44	11.25	11.25	-3.2	0
P0	56	45	11.25	11.25	-3.2	1
P0	56	46	11.25	11.25	-3.328	0
P0	56	47	11.25	11.25	0.192	1
P0	56	48	11.25	11.25	-3.328	1
P0	56	49	11.25	11.25	0.128	1
P0	56	50	11.25	11.25	-3.456	0
P0	56	51	11.25	11.25	-3.392	0
P0	56	52	11.25	11.25	0.128	1
P0	56	53	11.25	11.25	-3.392	1
P0	56	54	11.25	11.25	0.128	1
P0	56	55	11.25	11.25	-3.52	1
P0	56	56	11.25	11.25	0.128	1
P0	56	57	11.25	11.25	0.128	1
P0	56	58	11.25	11.25	-3.904	0
P0	56	59	11.25	11.25	0.128	1
P0	56	60	11.25	11.25	-3.776	0
P0	56	61	11.25	11.25	0.128	1
P0	56	62	11.25	11.25	0.128	1
P0	56	63	11.25	11.25	0.128	1
P0	56	64	11.25	11.25	0.128	1
P0	56	65	11.25	11.25	-3.648	0
P0	56	66	11.25	11.25	0.128	1
P0	56	67	11.25	11.25	0.128	1
P0	56	68	11.25	11.25	-3.648	0
P0	56	69	11.25	11.25	0.064	1
P0	56	70	11.25	11.25	-3.584	0
P0	56	71	11.25	11.25	0.064	1
P0	56	72	11.25	11.25	0.064	1
P0	9	1	11.25	22.5	4.416	1
P0	9	2	11.25	22.5	-4.416	0
P0	9	3	11.25	22.5	-4.416	0
P0	9	4	11.25	22.5	-3.52	0
P0	9	5	11.25	22.5	-2.752	0
P0	9	6	11.25	22.5	4.416	1
P0	9	7	11.25	22.5	3.52	1
P0	9	8	11.25	22.5	-2.176	0
P0	9	9	11.25	22.5	-1.728	0
P0	9	10	11.25	22.5	-1.344	0
P0	9	11	11.25	22.5	2.752	1
P0	9	12	11.25	22.5	2.176	1
P0	9	13	11.25	22.5	-1.088	0
P0	9	14	11.25	22.5	1.728	1
P0	9	15	11.25	22.5	-0.896	0
P0	9	16	11.25	22.5	1.344	1
P0	9	17	11.25	22.5	-0.704	1
P0	9	18	11.25	22.5	1.088	1
P0	9	19	11.25	22.5	0.896	0
P0	9	20	11.25	22.5	-1.344	0
P0	9	21	11.25	22.5	-1.152	1
P0	9	22	11.25	22.5	1.664	1
P0	9	23	11.25	22.5	1.472	0
P0	9	24	11.25	22.5	-1.792	0
P0	9	25	11.25	22.5	2.24	1
P0	9	26	11.25	22.5	-1.6	0
P0	9	27	11.25	22.5	1.984	1
P0	9	28	11.25	22.5	-1.472	0
P0	9	29	11.25	22.5	1.856	1
P0	9	30	11.25	22.5	1.792	1
P0	9	31	11.25	22.5	1.728	0
P0	9	32	11.25	22.5	2.112	1
P0	9	33	11.25	22.5	-1.408	1
P0	9	34	11.25	22.5	1.984	1
P0	9	35	11.25	22.5	1.92	1
P0	9	36	11.25	22.5	-1.792	1
P0	9	37	11.25	22.5	-2.624	0
P0	9	38	11.25	22.5	1.856	1
P0	9	39	11.25	22.5	1.856	1
P0	9	40	11.25	22.5	-2.368	0
P0	9	41	11.25	22.5	1.792	1
P0	9	42	11.25	22.5	-2.176	1
P0	9	43	11.25	22.5	-2.944	0
P0	9	44	11.25	22.5	-2.752	0
P0	9	45	11.25	22.5	-2.56	0
P0	9	46	11.25	22.5	1.728	1
P0	9	47	11.25	22.5	1.664	1
P0	9	48	11.25	22.5	-2.432	0
P0	9	49	11.25	22.5	1.664	1
P0	9	50	11.25	22.5	1.6	1
P0	9	51	11.25	22.5	1.6	1
P0	9	52	11.25	22.5	1.536	1
P0	9	53	11.25	22.5	1.536	1
P0	9	54	11.25	22.5	-2.368	0
P0	9	55	11.25	22.5	-2.304	0
P0	9	56	11.25	22.5	-2.304	0
P0	9	57	11.25	22.5	-2.176	0
P0	9	58	11.25	22.5	-2.112	0
P0	9	59	11.25	22.5	-2.048	1
P0	9	60	11.25	22.5	1.472	1
P0	9	61	11.25	22.5	-2.304	0
P0	9	62	11.25	22.5	-2.304	0
P0	9	63	11.25	22.5	1.408	1
P0	9	64	11.25	22.5	-2.24	1
P0	9	65	11.25	22.5	1.344	1
P0	9	66	11.25	22.5	1.28	1
P0	9	67	11.25	22.5	1.28	1
P0	9	68	11.25	22.5	-2.368	1
P0	9	69	11.25	22.5	-2.496	0
P0	9	70	11.25	22.5	1.216	1
P0	9	71	11.25	22.5	-2.496	0
P0	9	72	11.25	22.5	1.216	1
P0	10	1	11.25	22.5	-4.416	0
P0	10	2	11.25	22.5	4.416	1
P0	10	3	11.25	22.5	4.416	1
P0	10	4	11.25	22.5	-4.416	0
P0	10	5	11.25	22.5	3.52	1
P0	10	6	11.25	22.5	2.752	1
P0	10	7	11.25	22.5	2.176	1
P0	10	8	11.25	22.5	1.728	1
P0	10	9	11.25	22.5	-3.52	0
P0	10	10	11.25	22.5	1.344	1
P0	10	11	11.25	22.5	-2.752	0
P0	10	12	11.25	22.5	1.088	1
P0	10	13	11.25	22.5	-2.176	1
P0	10	14	11.25	22.5	0.896	1
P0	10	15	11.25	22.5	-3.712	0
P0	10	16	11.25	22.5	0.704	1
P0	10	17	11.25	22.5	-3.264	0
P0	10	18	11.25	22.5	-3.008	0
P0	10	19	11.25	22.5	-2.816	1
P0	10	20	11.25	22.5	-3.584	0
P0	10	21	11.25	22.5	-3.328	0
P0	10	22	11.25	22.5	0.576	1
P0	10	23	11.25	22.5	0.512	1
P0	10	24	11.25	22.5	-3.2	0
P0	10	25	11.25	22.5	-3.136	0
P0	10	26	11.25	22.5	-3.072	0
P0	10	27	11.25	22.5	0.448	1
P0	10	28	11.25	22.5	0.384	1
P0	10	29	11.25	22.5	-3.008	1
P0	10	30	11.25	22.5	-3.264	1
P0	10	31	11.25	22.5	0.32	1
P0	10	32	11.25	22.5	-3.776	0
P0	10	33	11.25	22.5	-3.584	0
P0	10	34	11.25	22.5	-3.456	0
P0	10	35	11.25	22.5	0.256	1
P0	10	36	11.25	22.5	-3.392	1
P0	10	37	11.25	22.5	-3.776	0
P0	10	38	11.25	22.5	0.256	1
P0	10	39	11.25	22.5	-3.648	0
P0	10	40	11.25	22.5	-3.584	0
P0	10	41	11.25	22.5	0.192	1
P0	10	42	11.25	22.5	0.192	1
P0	10	43	11.25	22.5	0.192	1
P0	10	44	11.25	22.5	-3.52	0
P0	10	45	11.25	22.5	-3.52	0
P0	10	46	11.25	22.5	-3.456	0
P0	10	47	11.25	22.5	0.192	1
P0	10	48	11.25	22.5	-3.456	0
P0	10	49	11.25	22.5	0.128	1
P0	10	50	11.25	22.5	-3.392	0
P0	10	51	11.25	22.5	-3.392	0
P0	10	52	11.25	22.5	0.128	1
P0	10	53	11.25	22.5	-3.328	0
P0	10	54	11.25	22.5	0.128	1
P0	10	55	11.25	22.5	-3.328	1
P0	10	56	11.25	22.5	0.128	1
P0	10	57	11.25	22.5	0.128	1
P0	10	58	11.25	22.5	-3.456	0
P0	10	59	11.25	22.5	0.128	1
P0	10	60	11.25	22.5	-3.456	0
P0	10	61	11.25	22.5	0.128	1
P0	10	62	11.25	22.5	0.128	1
P0	10	63	11.25	22.5	0.128	1
P0	10	64	11.25	22.5	0.128	1
P0	10	65	11.25	22.5	-3.456	0
P0	10	66	11.25	22.5	0.128	1
P0	10	67	11.25	22.5	0.128	1
P0	10	68	11.25	22.5	-3.392	0
P0	10	69	11.25	22.5	0.064	1
P0	10	70	11.25	22.5	-3.392	0
P0	10	71	11.25	22.5	0.064	1
P0	10	72	11.25	22.5	0.064	1
P0	15	1	11.25	22.5	-4.416	0
P0	15	2	11.25	22.5	4.416	1
P0	15	3	11.25	22.5	4.416	1
P0	15	4	11.25	22.5	-4.416	1
P0	15	5	11.25	22.5	3.52	1
P0	15	6	11.25	22.5	2.752	1
P0	15	7	11.25	22.5	2.176	1
P0	15	8	11.25	22.5	1.728	1
P0	15	9	11.25	22.5	-6.336	0
P0	15	10	11.25	22.5	1.344	1
P0	15	11	11.25	22.5	-5.952	0
P0	15	12	11.25	22.5	1.088	1
P0	15	13	11.25	22.5	-5.632	0
P0	15	14	11.25	22.5	0.896	1
P0	15	15	11.25	22.5	-5.376	0
P0	15	16	11.25	22.5	0.704	1
P0	15	17	11.25	22.5	-5.184	0
P0	15	18	11.25	22.5	-5.056	0
P0	15	19	11.25	22.5	-4.864	0
P0	15	20	11.25	22.5	-4.8	0
P0	15	21	11.25	22.5	-4.608	0
P0	15	22	11.25	22.5	0.576	1
P0	15	23	11.25	22.5	0.512	1
P0	15	24	11.25	22.5	-3.968	1
P0	15	25	11.25	22.5	-4.8	0
P0	15	26	11.25	22.5	-4.736	0
P0	15	27	11.25	22.5	0.448	1
P0	15	28	11.25	22.5	0.384	1
P0	15	29	11.25	22.5	-4.672	0
P0	15	30	11.25	22.5	-4.608	0
P0	15	31	11.25	22.5	0.32	1
P0	15	32	11.25	22.5	-4.608	0
P0	15	33	11.25	22.5	-4.544	0
P0	15	34	11.25	22.5	-4.544	0
P0	15	35	11.25	22.5	0.256	1
P0	15	36	11.25	22.5	-4.48	0
P0	15	37	11.25	22.5	-4.416	0
P0	15	38	11.25	22.5	0.256	1
P0	15	39	11.25	22.5	-4.288	0
P0	15	40	11.25	22.5	-4.224	0
P0	15	41	11.25	22.5	0.192	1
P0	15	42	11.25	22.5	0.192	1
P0	15	43	11.25	22.5	0.192	1
P0	15	44	11.25	22.5	-4.224	0
P0	15	45	11.25	22.5	-4.16	0
P0	15	46	11.25	22.5	-3.584	0
P0	15	47	11.25	22.5	0.192	1
P0	15	48	11.25	22.5	-3.456	0
P0	15	49	11.25	22.5	0.128	1
P0	15	50	11.25	22.5	-3.328	1
P0	15	51	11.25	22.5	-4.224	0
P0	15	52	11.25	22.5	0.128	1
P0	15	53	11.25	22.5	-4.16	0
P0	15	54	11.25	22.5	0.128	1
P0	15	55	11.25	22.5	-4.16	0
P0	15	56	11.25	22.5	0.128	1
P0	15	57	11.25	22.5	0.128	1
P0	15	58	11.25	22.5	-4.096	0
P0	15	59	11.25	22.5	0.128	1
P0	15	60	11.25	22.5	-3.84	0
P0	15	61	11.25	22.5	0.128	1
P0	15	62	11.25	22.5	0.128	1
P0	15	63	11.25	22.5	0.128	1
P0	15	64	11.25	22.5	0.128	1
P0	15	65	11.25	22.5	-3.776	0
P0	15	66	11.25	22.5	0.128	1
P0	15	67	11.25	22.5	0.128	1
P0	15	68	11.25	22.5	-3.712	0
P0	15	69	11.25	22.5	0.064	1
P0	15	70	11.25	22.5	-3.648	1
P0	15	71	11.25	22.5	0.064	1
P0	15	72	11.25	22.5	0.064	1
P0	12	1	11.25	45	-4.416	0
P0	12	2	11.25	45	4.416	1
P0	12	3	11.25	45	4.416	1
P0	12	4	11.25	45	-4.416	0
P0	12	5	11.25	45	3.52	1
P0	12	6	11.25	45	2.752	1
P0	12	7	11.25	45	2.176	1
P0	12	8	11.25	45	1.728	0
P0	12	9	11.25	45	-3.52	0
P0	12	10	11.25	45	3.008	1
P0	12	11	11.25	45	-2.752	0
P0	12	12	11.25	45	2.688	1
P0	12	13	11.25	45	-2.176	0
P0	12	14	11.25	45	2.432	1
P0	12	15	11.25	45	-1.728	0
P0	12	16	11.25	45	2.304	1
P0	12	17	11.25	45	-1.344	1
P0	12	18	11.25	45	-2.368	0
P0	12	19	11.25	45	-2.112	0
P0	12	20	11.25	45	-1.92	0
P0	12	21	11.25	45	-1.792	0
P0	12	22	11.25	45	2.176	1
P0	12	23	11.25	45	2.112	1
P0	12	24	11.25	45	-1.728	0
P0	12	25	11.25	45	-1.664	0
P0	12	26	11.25	45	-1.6	0
P0	12	27	11.25	45	1.984	1
P0	12	28	11.25	45	1.92	1
P0	12	29	11.25	45	-1.536	0
P0	12	30	11.25	45	-1.472	0
P0	12	31	11.25	45	1.856	1
P0	12	32	11.25	45	-1.152	0
P0	12	33	11.25	45	-1.088	0
P0	12	34	11.25	45	-1.024	0
P0	12	35	11.25	45	1.472	1
P0	12	36	11.25	45	-0.96	1
P0	12	37	11.25	45	-1.408	0
P0	12	38	11.25	45	1.408	1
P0	12	39	11.25	45	-1.344	1
P0	12	40	11.25	45	-1.536	0
P0	12	41	11.25	45	1.344	1
P0	12	42	11.25	45	1.216	1
P0	12	43	11.25	45	1.024	1
P0	12	44	11.25	45	-1.536	1
P0	12	45	11.25	45	-1.664	0
P0	12	46	11.25	45	-1.664	0
P0	12	47	11.25	45	0.832	1
P0	12	48	11.25	45	-1.664	0
P0	12	49	11.25	45	0.704	1
P0	12	50	11.25	45	-1.6	0
P0	12	51	11.25	45	-1.6	0
P0	12	52	11.25	45	0.576	1
P0	12	53	11.25	45	-1.6	0
P0	12	54	11.25	45	0.448	1
P0	12	55	11.25	45	-1.536	1
P0	12	56	11.25	45	0.384	1
P0	12	57	11.25	45	0.32	1
P0	12	58	11.25	45	-1.664	0
P0	12	59	11.25	45	0.32	1
P0	12	60	11.25	45	-1.664	0
P0	12	61	11.25	45	0.256	0
P0	12	62	11.25	45	0.448	1
P0	12	63	11.25	45	0.448	1
P0	12	64	11.25	45	0.384	1
P0	12	65	11.25	45	-1.6	0
P0	12	66	11.25	45	0.384	1
P0	12	67	11.25	45	0.32	1
P0	12	68	11.25	45	-1.6	0
P0	12	69	11.25	45	0.32	0
P0	12	70	11.25	45	-1.6	0
P0	12	71	11.25	45	0.448	1
P0	12	72	11.25	45	0.448	1
P0	27	1	11.25	45	-4.416	0
P0	27	2	11.25	45	4.416	1
P0	27	3	11.25	45	-4.416	0
P0	27	4	11.25	45	4.416	1
P0	27	5	11.25	45	3.52	1
P0	27	6	11.25	45	2.752	1
P0	27	7	11.25	45	-3.52	0
P0	27	8	11.25	45	-2.752	0
P0	27	9	11.25	45	-2.176	0
P0	27	10	11.25	45	2.176	1
P0	27	11	11.25	45	1.728	1
P0	27	12	11.25	45	1.344	1
P0	27	13	11.25	45	1.088	1
P0	27	14	11.25	45	0.896	1
P0	27	15	11.25	45	-1.728	0
P0	27	16	11.25	45	-1.344	0
P0	27	17	11.25	45	0.704	1
P0	27	18	11.25	45	-1.088	0
P0	27	19	11.25	45	-0.896	1
P0	27	20	11.25	45	0.576	1
P0	27	21	11.25	45	0.512	1
P0	27	22	11.25	45	0.448	1
P0	27	23	11.25	45	0.384	1
P0	27	24	11.25	45	-1.664	0
P0	27	25	11.25	45	-1.472	0
P0	27	26	11.25	45	-1.344	0
P0	27	27	11.25	45	-1.216	0
P0	27	28	11.25	45	-1.152	1
P0	27	29	11.25	45	-1.472	1
P0	27	30	11.25	45	-1.984	0
P0	27	31	11.25	45	-1.856	0
P0	27	32	11.25	45	0.32	1
P0	27	33	11.25	45	0.256	1
P0	27	34	11.25	45	-1.728	0
P0	27	35	11.25	45	-1.664	0
P0	27	36	11.25	45	-1.6	0
P0	27	37	11.25	45	0.256	1
P0	27	38	11.25	45	0.192	1
P0	27	39	11.25	45	-1.536	0
P0	27	40	11.25	45	-1.472	0
P0	27	41	11.25	45	-1.408	0
P0	27	42	11.25	45	0.192	1
P0	27	43	11.25	45	0.192	0
P0	27	44	11.25	45	0.32	1
P0	27	45	11.25	45	0.32	1
P0	27	46	11.25	45	-1.408	0
P0	27	47	11.25	45	-1.344	0
P0	27	48	11.25	45	0.256	1
P0	27	49	11.25	45	0.256	1
P0	27	50	11.25	45	0.256	0
P0	27	51	11.25	45	-1.344	0
P0	27	52	11.25	45	-1.344	0
P0	27	53	11.25	45	0.32	0
P0	27	54	11.25	45	-1.344	1
P0	27	55	11.25	45	-1.472	0
P0	27	56	11.25	45	-1.472	0
P0	27	57	11.25	45	-1.408	0
P0	27	58	11.25	45	-1.408	0
P0	27	59	11.25	45	0.448	1
P0	27	60	11.25	45	0.448	1
P0	27	61	11.25	45	0.448	1
P0	27	62	11.25	45	0.384	1
P0	27	63	11.25	45	0.384	1
P0	27	64	11.25	45	-1.408	0
P0	27	65	11.25	45	0.384	1
P0	27	66	11.25	45	0.384	0
P0	27	67	11.25	45	0.448	0
P0	27	68	11.25	45	-1.344	0
P0	27	69	11.25	45	-1.344	0
P0	27	70	11.25	45	0.576	1
P0	27	71	11.25	45	-1.344	0
P0	27	72	11.25	45	0.512	1
P0	74	1	11.25	45	-4.416	0
P0	74	2	11.25	45	4.416	1
P0	74	3	11.25	45	4.416	1
P0	74	4	11.25	45	-4.416	0
P0	74	5	11.25	45	-3.52	0
P0	74	6	11.25	45	-2.752	0
P0	74	7	11.25	45	-2.176	0
P0	74	8	11.25	45	3.52	1
P0	74	9	11.25	45	2.752	1
P0	74	10	11.25	45	2.176	1
P0	74	11	11.25	45	1.728	1
P0	74	12	11.25	45	-1.728	0
P0	74	13	11.25	45	1.344	1
P0	74	14	11.25	45	1.088	1
P0	74	15	11.25	45	0.896	1
P0	74	16	11.25	45	-1.344	0
P0	74	17	11.25	45	0.704	1
P0	74	18	11.25	45	0.576	1
P0	74	19	11.25	45	0.512	1
P0	74	20	11.25	45	-1.088	0
P0	74	21	11.25	45	-0.896	0
P0	74	22	11.25	45	-0.704	1
P0	74	23	11.25	45	0.448	1
P0	74	24	11.25	45	0.384	1
P0	74	25	11.25	45	-1.344	0
P0	74	26	11.25	45	-1.152	1
P0	74	27	11.25	45	0.32	1
P0	74	28	11.25	45	0.256	1
P0	74	29	11.25	45	0.256	1
P0	74	30	11.25	45	0.192	1
P0	74	31	11.25	45	0.192	1
P0	74	32	11.25	45	0.192	1
P0	74	33	11.25	45	0.192	1
P0	74	34	11.25	45	-1.792	0
P0	74	35	11.25	45	-1.6	0
P0	74	36	11.25	45	-1.472	0
P0	74	37	11.25	45	0.128	1
P0	74	38	11.25	45	0.128	1
P0	74	39	11.25	45	0.128	1
P0	74	40	11.25	45	0.128	1
P0	74	41	11.25	45	-1.408	1
P0	74	42	11.25	45	0.128	1
P0	74	43	11.25	45	-1.792	0
P0	74	44	11.25	45	-1.728	1
P0	74	45	11.25	45	-2.304	0
P0	74	46	11.25	45	-2.112	0
P0	74	47	11.25	45	-1.984	0
P0	74	48	11.25	45	0.128	1
P0	74	49	11.25	45	0.128	1
P0	74	50	11.25	45	-1.92	0
P0	74	51	11.25	45	-1.856	0
P0	74	52	11.25	45	-1.792	1
P0	74	53	11.25	45	-2.048	0
P0	74	54	11.25	45	-1.984	0
P0	74	55	11.25	45	-1.92	0
P0	74	56	11.25	45	-1.92	0
P0	74	57	11.25	45	-1.92	0
P0	74	58	11.25	45	-1.856	0
P0	74	59	11.25	45	0.128	1
P0	74	60	11.25	45	-1.856	0
P0	74	61	11.25	45	0.128	1
P0	74	62	11.25	45	-1.792	1
P0	74	63	11.25	45	-1.92	1
P0	74	64	11.25	45	0.128	1
P0	74	65	11.25	45	0.128	1
P0	74	66	11.25	45	0.128	1
P0	74	67	11.25	45	0.064	1
P0	74	68	11.25	45	-2.048	0
P0	74	69	11.25	45	-1.984	0
P0	74	70	11.25	45	0.064	0
P0	74	71	11.25	45	0.128	1
P0	74	72	11.25	45	-1.984	1
P0	50	1	11.25	90	-4.416	0
P0	50	2	11.25	90	4.416	1
P0	50	3	11.25	90	4.416	1
P0	50	4	11.25	90	-4.416	0
P0	50	5	11.25	90	3.52	1
P0	50	6	11.25	90	-3.52	0
P0	50	7	11.25	90	2.752	1
P0	50	8	11.25	90	-2.752	0
P0	50	9	11.25	90	-2.176	0
P0	50	10	11.25	90	-1.728	0
P0	50	11	11.25	90	2.176	1
P0	50	12	11.25	90	-1.344	0
P0	50	13	11.25	90	1.728	1
P0	50	14	11.25	90	-1.088	0
P0	50	15	11.25	90	1.344	0
P0	50	16	11.25	90	2.368	1
P0	50	17	11.25	90	2.112	1
P0	50	18	11.25	90	-0.896	0
P0	50	19	11.25	90	1.92	1
P0	50	20	11.25	90	-0.704	0
P0	50	21	11.25	90	1.792	1
P0	50	22	11.25	90	-0.576	0
P0	50	23	11.25	90	-0.512	0
P0	50	24	11.25	90	-0.448	1
P0	50	25	11.25	90	1.728	1
P0	50	26	11.25	90	-0.832	0
P0	50	27	11.25	90	-0.704	0
P0	50	28	11.25	90	-0.704	0
P0	50	29	11.25	90	1.664	0
P0	50	30	11.25	90	1.984	1
P0	50	31	11.25	90	1.92	1
P0	50	32	11.25	90	1.856	1
P0	50	33	11.25	90	1.856	1
P0	50	34	11.25	90	-0.64	0
P0	50	35	11.25	90	-0.576	0
P0	50	36	11.25	90	1.792	1
P0	50	37	11.25	90	-0.512	0
P0	50	38	11.25	90	-0.512	0
P0	50	39	11.25	90	1.728	1
P0	50	40	11.25	90	1.728	1
P0	50	41	11.25	90	1.664	1
P0	50	42	11.25	90	1.6	1
P0	50	43	11.25	90	1.536	1
P0	50	44	11.25	90	1.536	1
P0	50	45	11.25	90	1.536	1
P0	50	46	11.25	90	-0.448	0
P0	50	47	11.25	90	-0.384	0
P0	50	48	11.25	90	-0.32	1
P0	50	49	11.25	90	-0.512	0
P0	50	50	11.25	90	-0.512	0
P0	50	51	11.25	90	-0.512	0
P0	50	52	11.25	90	-0.512	0
P0	50	53	11.25	90	-0.448	0
P0	50	54	11.25	90	1.472	0
P0	50	55	11.25	90	1.664	1
[truncated: 3,401 more rows]

## Sheet: P1
Subject-ID	Run nubmer	Trial number	Annulus orientation	Pedestal orientation	Target orientation (CCW/+, CW/-)	Response (CCW = 1, CW = 0)
P1	16	1	0	0	4.416	1
P1	16	2	0	0	-4.416	0
P1	16	3	0	0	-4.416	0
P1	16	4	0	0	-3.52	0
P1	16	5	0	0	-2.752	0
P1	16	6	0	0	-2.176	0
P1	16	7	0	0	-1.728	1
P1	16	8	0	0	-3.008	0
P1	16	9	0	0	-2.688	0
P1	16	10	0	0	4.416	1
P1	16	11	0	0	-2.432	0
P1	16	12	0	0	-2.304	0
P1	16	13	0	0	3.52	1
P1	16	14	0	0	2.752	1
P1	16	15	0	0	-2.176	0
P1	16	16	0	0	2.176	1
P1	16	17	0	0	1.728	1
P1	16	18	0	0	1.344	1
P1	16	19	0	0	1.088	1
P1	16	20	0	0	-2.112	0
P1	16	21	0	0	0.896	1
P1	16	22	0	0	0.704	1
P1	16	23	0	0	-1.984	0
P1	16	24	0	0	-1.92	0
P1	16	25	0	0	0.576	1
P1	16	26	0	0	0.512	0
P1	16	27	0	0	-1.856	0
P1	16	28	0	0	0.96	1
P1	16	29	0	0	-1.472	0
P1	16	30	0	0	0.832	1
P1	16	31	0	0	-1.408	0
P1	16	32	0	0	0.768	0
P1	16	33	0	0	1.152	1
P1	16	34	0	0	1.024	0
P1	16	35	0	0	-1.344	0
P1	16	36	0	0	1.472	1
P1	16	37	0	0	-1.216	0
P1	16	38	0	0	-1.024	0
P1	16	39	0	0	1.344	1
P1	16	40	0	0	-0.832	0
P1	16	41	0	0	1.28	1
P1	16	42	0	0	-0.704	0
P1	16	43	0	0	-0.576	0
P1	16	44	0	0	-0.448	0
P1	16	45	0	0	-0.384	0
P1	16	46	0	0	1.216	1
P1	16	47	0	0	1.152	1
P1	16	48	0	0	-0.32	1
P1	16	49	0	0	1.088	1
P1	16	50	0	0	-0.64	1
P1	16	51	0	0	1.088	1
P1	16	52	0	0	1.024	1
P1	16	53	0	0	0.96	1
P1	16	54	0	0	0.96	1
P1	16	55	0	0	-1.024	0
P1	16	56	0	0	-0.96	0
P1	16	57	0	0	-0.896	0
P1	16	58	0	0	-0.832	0
P1	16	59	0	0	0.896	1
P1	16	60	0	0	-0.768	1
P1	16	61	0	0	-1.024	0
P1	16	62	0	0	0.896	1
P1	16	63	0	0	0.896	1
P1	16	64	0	0	0.896	1
P1	16	65	0	0	-0.96	1
P1	16	66	0	0	0.896	1
P1	16	67	0	0	0.832	1
P1	16	68	0	0	0.832	0
P1	16	69	0	0	-1.216	0
P1	16	70	0	0	0.96	1
P1	16	71	0	0	-1.152	0
P1	16	72	0	0	0.96	1
P1	65	1	0	0	4.416	1
P1	65	2	0	0	-4.416	0
P1	65	3	0	0	4.416	1
P1	65	4	0	0	-4.416	0
P1	65	5	0	0	3.52	1
P1	65	6	0	0	-3.52	0
P1	65	7	0	0	-2.752	0
P1	65	8	0	0	-2.176	0
P1	65	9	0	0	2.752	1
P1	65	10	0	0	2.176	1
P1	65	11	0	0	-1.728	0
P1	65	12	0	0	1.728	0
P1	65	13	0	0	3.008	1
P1	65	14	0	0	-1.344	0
P1	65	15	0	0	-1.088	0
P1	65	16	0	0	2.688	1
P1	65	17	0	0	-0.896	0
P1	65	18	0	0	-0.704	0
P1	65	19	0	0	2.432	1
P1	65	20	0	0	2.304	0
P1	65	21	0	0	-0.576	1
P1	65	22	0	0	2.944	1
P1	65	23	0	0	2.752	1
P1	65	24	0	0	-1.088	0
P1	65	25	0	0	-0.96	0
P1	65	26	0	0	-0.896	0
P1	65	27	0	0	-0.832	0
P1	65	28	0	0	2.624	1
P1	65	29	0	0	2.56	1
P1	65	30	0	0	2.496	1
P1	65	31	0	0	-0.768	0
P1	65	32	0	0	2.432	1
P1	65	33	0	0	2.432	1
P1	65	34	0	0	-0.768	0
P1	65	35	0	0	2.304	1
P1	65	36	0	0	-0.704	0
P1	65	37	0	0	-0.64	0
P1	65	38	0	0	-0.576	0
P1	65	39	0	0	-0.512	0
P1	65	40	0	0	-0.448	0
P1	65	41	0	0	-0.384	0
P1	65	42	0	0	2.24	1
P1	65	43	0	0	-0.384	0
P1	65	44	0	0	2.176	1
P1	65	45	0	0	-0.384	1
P1	65	46	0	0	2.112	1
P1	65	47	0	0	2.112	1
P1	65	48	0	0	-0.576	0
P1	65	49	0	0	2.048	1
P1	65	50	0	0	2.048	1
P1	65	51	0	0	1.984	1
P1	65	52	0	0	1.92	0
P1	65	53	0	0	2.112	1
P1	65	54	0	0	-0.576	0
P1	65	55	0	0	-0.512	0
P1	65	56	0	0	2.112	1
P1	65	57	0	0	-0.512	0
P1	65	58	0	0	2.112	1
P1	65	59	0	0	2.112	1
P1	65	60	0	0	-0.448	0
P1	65	61	0	0	2.048	1
P1	65	62	0	0	2.048	1
P1	65	63	0	0	2.048	1
P1	65	64	0	0	-0.448	1
P1	65	65	0	0	1.984	1
P1	65	66	0	0	-0.576	0
P1	65	67	0	0	1.984	1
P1	65	68	0	0	-0.576	0
P1	65	69	0	0	-0.576	0
P1	65	70	0	0	1.856	1
P1	65	71	0	0	-0.576	0
P1	65	72	0	0	-0.512	0
P1	69	1	0	0	4.416	1
P1	69	2	0	0	-4.416	0
P1	69	3	0	0	-4.416	0
P1	69	4	0	0	-3.52	0
P1	69	5	0	0	4.416	1
P1	69	6	0	0	-2.752	0
P1	69	7	0	0	3.52	1
P1	69	8	0	0	2.752	1
P1	69	9	0	0	2.176	1
P1	69	10	0	0	-2.176	0
P1	69	11	0	0	1.728	1
P1	69	12	0	0	-1.728	0
P1	69	13	0	0	-1.344	0
P1	69	14	0	0	-1.088	0
P1	69	15	0	0	1.344	1
P1	69	16	0	0	1.088	0
P1	69	17	0	0	1.984	1
P1	69	18	0	0	-0.896	0
P1	69	19	0	0	1.792	1
P1	69	20	0	0	-0.704	0
P1	69	21	0	0	1.6	0
P1	69	22	0	0	2.24	1
P1	69	23	0	0	2.048	1
P1	69	24	0	0	1.92	1
P1	69	25	0	0	1.856	1
P1	69	26	0	0	1.792	0
P1	69	27	0	0	2.112	1
P1	69	28	0	0	1.984	1
P1	69	29	0	0	1.984	1
P1	69	30	0	0	-0.576	0
P1	69	31	0	0	-0.512	0
P1	69	32	0	0	-0.448	0
P1	69	33	0	0	1.92	1
P1	69	34	0	0	1.92	1
P1	69	35	0	0	1.856	1
P1	69	36	0	0	1.856	1
P1	69	37	0	0	-0.384	0
P1	69	38	0	0	1.792	0
P1	69	39	0	0	-0.32	0
P1	69	40	0	0	1.92	0
P1	69	41	0	0	-0.256	0
P1	69	42	0	0	-0.256	0
P1	69	43	0	0	2.048	1
P1	69	44	0	0	-0.192	0
P1	69	45	0	0	-0.192	0
P1	69	46	0	0	2.048	0
P1	69	47	0	0	-0.192	1
P1	69	48	0	0	2.24	1
P1	69	49	0	0	-0.32	0
P1	69	50	0	0	-0.32	0
P1	69	51	0	0	-0.256	0
P1	69	52	0	0	2.176	0
P1	69	53	0	0	-0.256	0
P1	69	54	0	0	2.496	1
P1	69	55	0	0	-0.256	1
P1	69	56	0	0	-0.32	1
P1	69	57	0	0	-0.448	0
P1	69	58	0	0	2.432	1
P1	69	59	0	0	-0.448	1
P1	69	60	0	0	2.304	1
P1	69	61	0	0	-0.576	0
P1	69	62	0	0	2.304	1
P1	69	63	0	0	2.24	1
P1	69	64	0	0	-0.576	0
P1	69	65	0	0	2.176	1
P1	69	66	0	0	-0.512	0
P1	69	67	0	0	-0.512	0
P1	69	68	0	0	-0.512	1
P1	69	69	0	0	-0.64	0
P1	69	70	0	0	-0.576	0
P1	69	71	0	0	2.176	1
P1	69	72	0	0	-0.576	0
P1	5	1	0	11.25	4.416	1
P1	5	2	0	11.25	-4.416	0
P1	5	3	0	11.25	4.416	1
P1	5	4	0	11.25	-4.416	0
P1	5	5	0	11.25	-3.52	0
P1	5	6	0	11.25	-2.752	1
P1	5	7	0	11.25	3.52	1
P1	5	8	0	11.25	2.752	1
P1	5	9	0	11.25	-4.608	0
P1	5	10	0	11.25	-4.032	0
P1	5	11	0	11.25	-3.712	0
P1	5	12	0	11.25	-3.52	0
P1	5	13	0	11.25	-3.328	0
P1	5	14	0	11.25	-3.2	0
P1	5	15	0	11.25	2.176	1
P1	5	16	0	11.25	-3.136	1
P1	5	17	0	11.25	1.728	0
P1	5	18	0	11.25	-3.52	0
P1	5	19	0	11.25	3.008	1
P1	5	20	0	11.25	2.688	1
P1	5	21	0	11.25	2.432	1
P1	5	22	0	11.25	2.304	1
P1	5	23	0	11.25	2.176	1
P1	5	24	0	11.25	2.112	1
P1	5	25	0	11.25	-3.456	0
P1	5	26	0	11.25	-3.392	1
P1	5	27	0	11.25	1.984	1
P1	5	28	0	11.25	-3.712	0
P1	5	29	0	11.25	-3.648	0
P1	5	30	0	11.25	1.92	1
P1	5	31	0	11.25	1.856	1
P1	5	32	0	11.25	-3.584	0
P1	5	33	0	11.25	-3.52	0
P1	5	34	0	11.25	-3.52	0
P1	5	35	0	11.25	-3.456	0
P1	5	36	0	11.25	-3.392	1
P1	5	37	0	11.25	1.472	1
P1	5	38	0	11.25	1.408	1
P1	5	39	0	11.25	1.344	1
P1	5	40	0	11.25	1.216	1
P1	5	41	0	11.25	-3.584	0
P1	5	42	0	11.25	1.024	1
P1	5	43	0	11.25	0.832	1
P1	5	44	0	11.25	-3.52	0
P1	5	45	0	11.25	0.704	1
P1	5	46	0	11.25	-3.52	0
P1	5	47	0	11.25	0.576	1
P1	5	48	0	11.25	-3.52	0
P1	5	49	0	11.25	0.448	1
P1	5	50	0	11.25	0.384	1
P1	5	51	0	11.25	0.32	1
P1	5	52	0	11.25	-3.52	1
P1	5	53	0	11.25	0.32	1
P1	5	54	0	11.25	0.256	1
P1	5	55	0	11.25	-3.584	0
P1	5	56	0	11.25	-3.584	0
P1	5	57	0	11.25	-3.584	0
P1	5	58	0	11.25	-3.52	0
P1	5	59	0	11.25	-3.52	0
P1	5	60	0	11.25	0.256	1
P1	5	61	0	11.25	0.192	1
P1	5	62	0	11.25	0.192	1
P1	5	63	0	11.25	0.192	1
P1	5	64	0	11.25	-3.52	0
P1	5	65	0	11.25	-3.52	0
P1	5	66	0	11.25	0.128	1
P1	5	67	0	11.25	0.128	1
P1	5	68	0	11.25	-3.52	0
P1	5	69	0	11.25	-3.456	0
P1	5	70	0	11.25	-3.456	0
P1	5	71	0	11.25	0.128	1
P1	5	72	0	11.25	0.128	0
P1	62	1	0	11.25	-4.416	0
P1	62	2	0	11.25	4.416	1
P1	62	3	0	11.25	4.416	1
P1	62	4	0	11.25	3.52	1
P1	62	5	0	11.25	-4.416	0
P1	62	6	0	11.25	-3.52	0
P1	62	7	0	11.25	2.752	1
P1	62	8	0	11.25	2.176	1
P1	62	9	0	11.25	1.728	1
P1	62	10	0	11.25	1.344	1
P1	62	11	0	11.25	-2.752	0
P1	62	12	0	11.25	-2.176	0
P1	62	13	0	11.25	1.088	1
P1	62	14	0	11.25	0.896	1
P1	62	15	0	11.25	0.704	1
P1	62	16	0	11.25	-1.728	0
P1	62	17	0	11.25	0.576	0
P1	62	18	0	11.25	-1.344	0
P1	62	19	0	11.25	-1.088	1
P1	62	20	0	11.25	1.088	1
P1	62	21	0	11.25	-1.984	1
P1	62	22	0	11.25	0.96	1
P1	62	23	0	11.25	-3.2	0
P1	62	24	0	11.25	-2.88	1
P1	62	25	0	11.25	-4.288	0
P1	62	26	0	11.25	-3.776	0
P1	62	27	0	11.25	-3.584	0
P1	62	28	0	11.25	-3.392	0
P1	62	29	0	11.25	0.896	0
P1	62	30	0	11.25	1.28	1
P1	62	31	0	11.25	1.216	1
P1	62	32	0	11.25	1.152	1
P1	62	33	0	11.25	-3.264	0
P1	62	34	0	11.25	-3.136	1
P1	62	35	0	11.25	-3.52	0
P1	62	36	0	11.25	1.088	0
P1	62	37	0	11.25	1.408	1
P1	62	38	0	11.25	-3.456	0
P1	62	39	0	11.25	-3.392	0
P1	62	40	0	11.25	-3.328	0
P1	62	41	0	11.25	-3.264	0
P1	62	42	0	11.25	1.28	1
P1	62	43	0	11.25	-3.264	1
P1	62	44	0	11.25	1.28	1
P1	62	45	0	11.25	1.216	0
P1	62	46	0	11.25	1.472	1
P1	62	47	0	11.25	1.408	1
P1	62	48	0	11.25	1.344	0
P1	62	49	0	11.25	1.6	1
P1	62	50	0	11.25	-3.456	0
P1	62	51	0	11.25	-3.392	0
P1	62	52	0	11.25	-3.392	1
P1	62	53	0	11.25	-3.52	0
P1	62	54	0	11.25	-3.52	0
P1	62	55	0	11.25	1.536	1
P1	62	56	0	11.25	-3.456	0
P1	62	57	0	11.25	1.472	1
P1	62	58	0	11.25	1.408	1
P1	62	59	0	11.25	1.408	1
P1	62	60	0	11.25	-3.456	0
P1	62	61	0	11.25	1.408	1
P1	62	62	0	11.25	1.344	1
P1	62	63	0	11.25	-3.456	0
P1	62	64	0	11.25	1.344	1
P1	62	65	0	11.25	1.28	1
P1	62	66	0	11.25	-3.392	0
P1	62	67	0	11.25	1.28	1
P1	62	68	0	11.25	-3.392	0
P1	62	69	0	11.25	-3.392	1
P1	62	70	0	11.25	1.28	1
P1	62	71	0	11.25	-3.456	0
P1	62	72	0	11.25	-3.456	1
P1	67	1	0	11.25	4.416	1
P1	67	2	0	11.25	-4.416	0
P1	67	3	0	11.25	4.416	1
P1	67	4	0	11.25	3.52	1
P1	67	5	0	11.25	2.752	1
P1	67	6	0	11.25	-4.416	0
P1	67	7	0	11.25	-3.52	0
P1	67	8	0	11.25	2.176	1
P1	67	9	0	11.25	1.728	1
P1	67	10	0	11.25	1.344	1
P1	67	11	0	11.25	-2.752	1
P1	67	12	0	11.25	-4.608	0
P1	67	13	0	11.25	1.088	1
P1	67	14	0	11.25	0.896	1
P1	67	15	0	11.25	-4.032	1
P1	67	16	0	11.25	0.704	1
P1	67	17	0	11.25	0.576	1
P1	67	18	0	11.25	0.512	0
P1	67	19	0	11.25	-5.568	0
P1	67	20	0	11.25	-5.12	0
P1	67	21	0	11.25	0.96	1
P1	67	22	0	11.25	-4.8	0
P1	67	23	0	11.25	-4.608	0
P1	67	24	0	11.25	-4.48	0
P1	67	25	0	11.25	-4.352	0
P1	67	26	0	11.25	0.832	1
P1	67	27	0	11.25	0.768	1
P1	67	28	0	11.25	-4.288	0
P1	67	29	0	11.25	0.704	1
P1	67	30	0	11.25	-4.16	1
P1	67	31	0	11.25	-4.48	0
P1	67	32	0	11.25	0.704	0
P1	67	33	0	11.25	0.96	1
P1	67	34	0	11.25	-4.416	1
P1	67	35	0	11.25	-4.736	0
P1	67	36	0	11.25	0.896	1
P1	67	37	0	11.25	0.832	1
P1	67	38	0	11.25	-4.608	0
P1	67	39	0	11.25	0.832	1
P1	67	40	0	11.25	0.768	1
P1	67	41	0	11.25	-4.608	0
P1	67	42	0	11.25	0.768	1
P1	67	43	0	11.25	0.704	1
P1	67	44	0	11.25	0.704	1
P1	67	45	0	11.25	-4.544	0
P1	67	46	0	11.25	-4.48	0
P1	67	47	0	11.25	-4.48	0
P1	67	48	0	11.25	-4.416	0
P1	67	49	0	11.25	0.64	1
P1	67	50	0	11.25	-4.416	1
P1	67	51	0	11.25	-4.544	1
P1	67	52	0	11.25	0.64	1
P1	67	53	0	11.25	0.576	1
P1	67	54	0	11.25	0.576	1
P1	67	55	0	11.25	0.576	1
P1	67	56	0	11.25	0.512	1
P1	67	57	0	11.25	-4.672	0
P1	67	58	0	11.25	0.448	1
P1	67	59	0	11.25	-4.672	0
P1	67	60	0	11.25	-4.608	0
P1	67	61	0	11.25	-4.608	0
P1	67	62	0	11.25	-4.608	0
P1	67	63	0	11.25	0.448	1
P1	67	64	0	11.25	0.384	1
P1	67	65	0	11.25	-4.608	0
P1	67	66	0	11.25	-4.544	0
P1	67	67	0	11.25	0.384	1
P1	67	68	0	11.25	-4.544	0
P1	67	69	0	11.25	-4.544	0
P1	67	70	0	11.25	0.32	1
P1	67	71	0	11.25	-4.544	1
P1	67	72	0	11.25	-4.608	0
P1	10	1	0	22.5	-4.416	0
P1	10	2	0	22.5	4.416	1
P1	10	3	0	22.5	4.416	1
P1	10	4	0	22.5	-4.416	0
P1	10	5	0	22.5	-3.52	0
P1	10	6	0	22.5	3.52	1
P1	10	7	0	22.5	2.752	1
P1	10	8	0	22.5	2.176	1
P1	10	9	0	22.5	-2.752	0
P1	10	10	0	22.5	-2.176	1
P1	10	11	0	22.5	1.728	1
P1	10	12	0	22.5	-3.712	0
P1	10	13	0	22.5	1.344	1
P1	10	14	0	22.5	-3.264	0
P1	10	15	0	22.5	1.088	1
P1	10	16	0	22.5	0.896	1
P1	10	17	0	22.5	-3.008	0
P1	10	18	0	22.5	0.704	1
P1	10	19	0	22.5	-2.816	0
P1	10	20	0	22.5	0.576	1
P1	10	21	0	22.5	0.512	0
P1	10	22	0	22.5	0.96	1
P1	10	23	0	22.5	0.832	1
P1	10	24	0	22.5	-2.688	0
P1	10	25	0	22.5	0.768	1
P1	10	26	0	22.5	0.704	1
P1	10	27	0	22.5	-2.56	1
P1	10	28	0	22.5	-3.008	0
P1	10	29	0	22.5	0.704	1
P1	10	30	0	22.5	0.64	1
P1	10	31	0	22.5	-2.88	0
P1	10	32	0	22.5	0.576	1
P1	10	33	0	22.5	-2.816	1
P1	10	34	0	22.5	0.512	1
P1	10	35	0	22.5	-3.136	1
P1	10	36	0	22.5	-3.904	0
P1	10	37	0	22.5	-3.712	0
P1	10	38	0	22.5	0.448	1
P1	10	39	0	22.5	-3.52	0
P1	10	40	0	22.5	-3.392	0
P1	10	41	0	22.5	0.384	1
P1	10	42	0	22.5	0.384	1
P1	10	43	0	22.5	0.32	1
P1	10	44	0	22.5	0.32	1
P1	10	45	0	22.5	0.32	1
P1	10	46	0	22.5	0.256	1
P1	10	47	0	22.5	-3.328	0
P1	10	48	0	22.5	-3.264	0
P1	10	49	0	22.5	-3.2	1
P1	10	50	0	22.5	0.256	1
P1	10	51	0	22.5	-3.456	0
P1	10	52	0	22.5	-3.392	0
P1	10	53	0	22.5	0.256	1
P1	10	54	0	22.5	0.192	1
P1	10	55	0	22.5	0.192	1
P1	10	56	0	22.5	-3.328	0
P1	10	57	0	22.5	0.192	0
P1	10	58	0	22.5	-3.328	0
P1	10	59	0	22.5	-3.328	0
P1	10	60	0	22.5	-3.264	0
P1	10	61	0	22.5	-3.264	0
P1	10	62	0	22.5	0.32	1
P1	10	63	0	22.5	-3.2	1
P1	10	64	0	22.5	-3.328	0
P1	10	65	0	22.5	-3.328	0
P1	10	66	0	22.5	0.32	1
P1	10	67	0	22.5	-3.328	0
P1	10	68	0	22.5	-3.328	0
P1	10	69	0	22.5	-3.264	1
P1	10	70	0	22.5	0.256	1
P1	10	71	0	22.5	0.256	1
P1	10	72	0	22.5	-3.328	0
P1	40	1	0	22.5	-4.416	0
P1	40	2	0	22.5	4.416	1
P1	40	3	0	22.5	4.416	1
P1	40	4	0	22.5	-4.416	0
P1	40	5	0	22.5	3.52	1
P1	40	6	0	22.5	2.752	1
P1	40	7	0	22.5	2.176	1
P1	40	8	0	22.5	1.728	1
P1	40	9	0	22.5	-3.52	0
P1	40	10	0	22.5	1.344	1
P1	40	11	0	22.5	-2.752	0
P1	40	12	0	22.5	1.088	1
P1	40	13	0	22.5	-2.176	0
P1	40	14	0	22.5	0.896	1
P1	40	15	0	22.5	-1.728	0
P1	40	16	0	22.5	0.704	1
P1	40	17	0	22.5	-1.344	0
P1	40	18	0	22.5	-1.088	0
P1	40	19	0	22.5	-0.896	0
P1	40	20	0	22.5	-0.704	0
P1	40	21	0	22.5	-0.576	0
P1	40	22	0	22.5	0.576	0
P1	40	23	0	22.5	1.088	1
P1	40	24	0	22.5	-0.512	0
P1	40	25	0	22.5	-0.448	1
P1	40	26	0	22.5	-0.832	1
P1	40	27	0	22.5	0.96	1
P1	40	28	0	22.5	0.896	1
P1	40	29	0	22.5	-1.344	0
P1	40	30	0	22.5	-1.216	0
P1	40	31	0	22.5	0.832	1
P1	40	32	0	22.5	-1.088	0
P1	40	33	0	22.5	-1.024	0
P1	40	34	0	22.5	-0.96	0
P1	40	35	0	22.5	0.768	1
P1	40	36	0	22.5	-0.896	1
P1	40	37	0	22.5	-1.152	0
P1	40	38	0	22.5	0.768	1
P1	40	39	0	22.5	-1.088	0
P1	40	40	0	22.5	-1.088	1
P1	40	41	0	22.5	0.704	1
P1	40	42	0	22.5	0.64	1
P1	40	43	0	22.5	0.576	1
P1	40	44	0	22.5	-1.28	0
P1	40	45	0	22.5	-1.216	0
P1	40	46	0	22.5	-1.216	0
P1	40	47	0	22.5	0.512	1
P1	40	48	0	22.5	-1.152	1
P1	40	49	0	22.5	0.448	1
P1	40	50	0	22.5	-1.344	0
P1	40	51	0	22.5	-1.28	1
P1	40	52	0	22.5	0.384	1
P1	40	53	0	22.5	-1.536	1
P1	40	54	0	22.5	0.384	1
P1	40	55	0	22.5	-2.048	0
P1	40	56	0	22.5	0.384	1
P1	40	57	0	22.5	0.32	1
P1	40	58	0	22.5	-1.92	0
P1	40	59	0	22.5	0.32	1
P1	40	60	0	22.5	-1.792	1
P1	40	61	0	22.5	0.256	1
P1	40	62	0	22.5	0.256	0
P1	40	63	0	22.5	0.384	1
P1	40	64	0	22.5	0.384	1
P1	40	65	0	22.5	-2.368	0
P1	40	66	0	22.5	0.384	1
P1	40	67	0	22.5	0.384	1
P1	40	68	0	22.5	-2.24	0
P1	40	69	0	22.5	0.384	1
P1	40	70	0	22.5	-2.112	0
P1	40	71	0	22.5	0.32	1
P1	40	72	0	22.5	0.32	1
P1	51	1	0	22.5	-4.416	0
P1	51	2	0	22.5	4.416	1
P1	51	3	0	22.5	4.416	1
P1	51	4	0	22.5	-4.416	0
P1	51	5	0	22.5	3.52	1
P1	51	6	0	22.5	2.752	1
P1	51	7	0	22.5	2.176	1
P1	51	8	0	22.5	1.728	1
P1	51	9	0	22.5	-3.52	1
P1	51	10	0	22.5	1.344	1
P1	51	11	0	22.5	-5.568	0
P1	51	12	0	22.5	1.088	1
P1	51	13	0	22.5	-4.992	0
P1	51	14	0	22.5	0.896	1
P1	51	15	0	22.5	-4.672	0
P1	51	16	0	22.5	0.704	1
P1	51	17	0	22.5	-4.416	0
P1	51	18	0	22.5	-4.224	0
P1	51	19	0	22.5	-4.032	0
P1	51	20	0	22.5	-3.904	1
P1	51	21	0	22.5	-4.352	0
P1	51	22	0	22.5	0.576	1
P1	51	23	0	22.5	0.512	1
P1	51	24	0	22.5	-4.288	0
P1	51	25	0	22.5	-4.224	0
P1	51	26	0	22.5	-4.16	0
P1	51	27	0	22.5	0.448	1
P1	51	28	0	22.5	0.384	0
P1	51	29	0	22.5	-4.096	0
P1	51	30	0	22.5	-4.096	0
P1	51	31	0	22.5	0.704	1
P1	51	32	0	22.5	-4.032	0
P1	51	33	0	22.5	-4.032	0
P1	51	34	0	22.5	-3.968	0
P1	51	35	0	22.5	0.64	1
P1	51	36	0	22.5	-3.904	1
P1	51	37	0	22.5	-4.096	0
P1	51	38	0	22.5	0.576	1
P1	51	39	0	22.5	-4.032	1
P1	51	40	0	22.5	-4.16	0
P1	51	41	0	22.5	0.512	1
P1	51	42	0	22.5	0.512	1
P1	51	43	0	22.5	0.448	1
P1	51	44	0	22.5	-4.16	0
P1	51	45	0	22.5	-4.096	1
P1	51	46	0	22.5	-4.224	0
P1	51	47	0	22.5	0.384	1
P1	51	48	0	22.5	-4.16	0
P1	51	49	0	22.5	0.32	1
P1	51	50	0	22.5	-4.16	0
P1	51	51	0	22.5	-4.16	1
P1	51	52	0	22.5	0.32	0
P1	51	53	0	22.5	-4.224	0
P1	51	54	0	22.5	0.512	1
P1	51	55	0	22.5	-4.224	1
P1	51	56	0	22.5	0.512	1
P1	51	57	0	22.5	0.448	1
P1	51	58	0	22.5	-4.352	1
P1	51	59	0	22.5	0.448	1
P1	51	60	0	22.5	-4.544	0
P1	51	61	0	22.5	0.448	1
P1	51	62	0	22.5	0.448	1
P1	51	63	0	22.5	0.384	1
P1	51	64	0	22.5	0.384	1
P1	51	65	0	22.5	-4.48	0
P1	51	66	0	22.5	0.32	1
P1	51	67	0	22.5	0.32	0
P1	51	68	0	22.5	-4.416	0
P1	51	69	0	22.5	0.448	0
P1	51	70	0	22.5	-4.416	1
P1	51	71	0	22.5	0.512	1
P1	51	72	0	22.5	0.512	1
P1	13	1	0	45	-4.416	0
P1	13	2	0	45	4.416	1
P1	13	3	0	45	4.416	1
P1	13	4	0	45	-4.416	0
P1	13	5	0	45	3.52	1
P1	13	6	0	45	2.752	1
P1	13	7	0	45	2.176	1
P1	13	8	0	45	1.728	1
P1	13	9	0	45	-3.52	0
P1	13	10	0	45	1.344	1
P1	13	11	0	45	-2.752	0
P1	13	12	0	45	1.088	1
P1	13	13	0	45	-2.176	0
P1	13	14	0	45	0.896	1
P1	13	15	0	45	-1.728	0
P1	13	16	0	45	0.704	1
P1	13	17	0	45	-1.344	0
P1	13	18	0	45	-1.088	0
P1	13	19	0	45	-0.896	0
P1	13	20	0	45	-0.704	0
P1	13	21	0	45	-0.576	0
P1	13	22	0	45	0.576	1
P1	13	23	0	45	0.512	1
P1	13	24	0	45	-0.512	1
P1	13	25	0	45	-0.96	0
P1	13	26	0	45	-0.832	0
P1	13	27	0	45	0.448	1
P1	13	28	0	45	0.384	1
P1	13	29	0	45	-0.768	0
P1	13	30	0	45	-0.704	1
P1	13	31	0	45	0.32	1
P1	13	32	0	45	-0.96	0
P1	13	33	0	45	-0.96	0
P1	13	34	0	45	-0.896	0
P1	13	35	0	45	0.256	1
P1	13	36	0	45	-0.832	1
P1	13	37	0	45	-1.024	1
P1	13	38	0	45	0.256	1
P1	13	39	0	45	-1.408	1
P1	13	40	0	45	-2.176	0
P1	13	41	0	45	0.192	1
P1	13	42	0	45	0.192	1
P1	13	43	0	45	0.192	1
P1	13	44	0	45	-1.92	0
P1	13	45	0	45	-1.792	0
P1	13	46	0	45	-1.664	0
P1	13	47	0	45	0.192	0
P1	13	48	0	45	-1.6	0
P1	13	49	0	45	0.256	1
P1	13	50	0	45	-1.472	0
P1	13	51	0	45	-1.408	0
P1	13	52	0	45	0.256	1
P1	13	53	0	45	-1.344	0
P1	13	54	0	45	0.256	1
P1	13	55	0	45	-1.28	0
P1	13	56	0	45	0.256	0
P1	13	57	0	45	0.32	0
P1	13	58	0	45	-1.216	0
P1	13	59	0	45	0.448	1
P1	13	60	0	45	-1.216	0
P1	13	61	0	45	0.448	1
P1	13	62	0	45	0.448	1
P1	13	63	0	45	0.384	1
P1	13	64	0	45	0.384	1
P1	13	65	0	45	-1.216	1
P1	13	66	0	45	0.384	1
P1	13	67	0	45	0.384	1
P1	13	68	0	45	-1.408	0
P1	13	69	0	45	0.32	1
P1	13	70	0	45	-1.344	1
P1	13	71	0	45	0.32	1
P1	13	72	0	45	0.32	1
P1	25	1	0	45	4.416	1
P1	25	2	0	45	-4.416	0
P1	25	3	0	45	-4.416	0
P1	25	4	0	45	4.416	1
P1	25	5	0	45	-3.52	0
P1	25	6	0	45	-2.752	0
P1	25	7	0	45	3.52	1
P1	25	8	0	45	2.752	1
P1	25	9	0	45	-2.176	0
P1	25	10	0	45	2.176	1
P1	25	11	0	45	1.728	1
P1	25	12	0	45	1.344	1
P1	25	13	0	45	1.088	1
P1	25	14	0	45	-1.728	0
P1	25	15	0	45	-1.344	1
P1	25	16	0	45	0.896	1
P1	25	17	0	45	-2.368	0
P1	25	18	0	45	0.704	1
P1	25	19	0	45	-2.112	1
P1	25	20	0	45	-3.136	0
P1	25	21	0	45	-2.816	0
P1	25	22	0	45	-2.624	0
P1	25	23	0	45	0.576	1
P1	25	24	0	45	-2.496	0
P1	25	25	0	45	0.512	1
P1	25	26	0	45	-2.432	0
P1	25	27	0	45	0.448	1
P1	25	28	0	45	-2.304	0
P1	25	29	0	45	-2.24	0
P1	25	30	0	45	-2.176	0
P1	25	31	0	45	-1.984	1
P1	25	32	0	45	-2.304	0
P1	25	33	0	45	-2.304	0
P1	25	34	0	45	0.384	1
P1	25	35	0	45	-2.24	0
P1	25	36	0	45	0.32	1
P1	25	37	0	45	-2.24	1
P1	25	38	0	45	0.256	1
P1	25	39	0	45	0.256	1
P1	25	40	0	45	-2.368	0
P1	25	41	0	45	-2.368	0
P1	25	42	0	45	-2.304	1
P1	25	43	0	45	0.192	1
P1	25	44	0	45	0.192	1
P1	25	45	0	45	0.192	1
P1	25	46	0	45	0.192	1
P1	25	47	0	45	0.128	1
P1	25	48	0	45	0.128	1
P1	25	49	0	45	0.128	1
P1	25	50	0	45	-2.432	0
P1	25	51	0	45	-2.432	1
P1	25	52	0	45	0.128	1
P1	25	53	0	45	0.128	1
P1	25	54	0	45	-2.56	0
P1	25	55	0	45	0.128	1
P1	25	56	0	45	0.128	1
P1	25	57	0	45	0.128	1
P1	25	58	0	45	-2.56	0
P1	25	59	0	45	-2.496	0
P1	25	60	0	45	-2.496	0
P1	25	61	0	45	0.128	1
P1	25	62	0	45	0.128	1
P1	25	63	0	45	-2.496	0
P1	25	64	0	45	-2.432	0
P1	25	65	0	45	0.128	1
P1	25	66	0	45	-2.432	0
P1	25	67	0	45	-2.432	0
P1	25	68	0	45	0.128	1
P1	25	69	0	45	0.064	1
P1	25	70	0	45	0.064	1
P1	25	71	0	45	-2.432	0
P1	25	72	0	45	0.064	0
P1	35	1	0	45	4.416	0
P1	35	2	0	45	-4.416	0
P1	35	3	0	45	-4.416	0
P1	35	4	0	45	4.416	1
P1	35	5	0	45	-3.52	0
P1	35	6	0	45	-2.752	0
P1	35	7	0	45	3.52	1
P1	35	8	0	45	2.752	1
P1	35	9	0	45	-2.176	0
P1	35	10	0	45	2.176	1
P1	35	11	0	45	1.728	1
P1	35	12	0	45	-1.728	0
P1	35	13	0	45	-1.344	0
P1	35	14	0	45	-1.088	1
P1	35	15	0	45	1.344	1
P1	35	16	0	45	1.088	1
P1	35	17	0	45	0.896	1
P1	35	18	0	45	0.704	1
P1	35	19	0	45	-1.984	0
P1	35	20	0	45	0.576	1
P1	35	21	0	45	0.512	1
P1	35	22	0	45	-1.792	1
P1	35	23	0	45	0.448	1
P1	35	24	0	45	-2.688	0
P1	35	25	0	45	-2.432	0
P1	35	26	0	45	0.384	0
P1	35	27	0	45	0.704	1
P1	35	28	0	45	0.64	1
P1	35	29	0	45	0.576	1
P1	35	30	0	45	0.512	1
P1	35	31	0	45	0.512	1
P1	35	32	0	45	0.448	1
P1	35	33	0	45	-2.24	1
P1	35	34	0	45	-3.008	1
P1	35	35	0	45	-4.672	0
P1	35	36	0	45	0.384	0
P1	35	37	0	45	0.576	1
P1	35	38	0	45	-4.096	0
P1	35	39	0	45	-3.776	0
P1	35	40	0	45	-3.584	0
P1	35	41	0	45	0.576	1
P1	35	42	0	45	-3.456	0
P1	35	43	0	45	0.512	1
P1	35	44	0	45	-3.328	0
P1	35	45	0	45	-3.2	0
P1	35	46	0	45	-2.944	0
P1	35	47	0	45	-2.816	0
P1	35	48	0	45	0.512	1
P1	35	49	0	45	-2.752	0
P1	35	50	0	45	-2.688	0
P1	35	51	0	45	0.512	1
P1	35	52	0	45	-2.688	0
P1	35	53	0	45	-2.56	0
P1	35	54	0	45	0.512	1
P1	35	55	0	45	0.448	1
P1	35	56	0	45	0.448	0
P1	35	57	0	45	-2.496	0
P1	35	58	0	45	0.512	1
P1	35	59	0	45	0.512	1
P1	35	60	0	45	0.512	1
P1	35	61	0	45	0.512	1
P1	35	62	0	45	-2.432	1
P1	35	63	0	45	0.512	0
P1	35	64	0	45	-2.752	0
P1	35	65	0	45	-2.688	0
P1	35	66	0	45	-2.624	0
P1	35	67	0	45	0.576	1
P1	35	68	0	45	-2.624	0
P1	35	69	0	45	-2.56	0
P1	35	70	0	45	-2.496	0
P1	35	71	0	45	0.576	1
P1	35	72	0	45	-2.496	0
P1	12	1	0	90	-4.416	0
P1	12	2	0	90	4.416	1
P1	12	3	0	90	-4.416	0
P1	12	4	0	90	4.416	1
P1	12	5	0	90	-3.52	0
P1	12	6	0	90	3.52	1
P1	12	7	0	90	2.752	1
P1	12	8	0	90	2.176	1
P1	12	9	0	90	-2.752	0
P1	12	10	0	90	-2.176	0
P1	12	11	0	90	-1.728	0
P1	12	12	0	90	-1.344	0
P1	12	13	0	90	1.728	1
P1	12	14	0	90	-1.088	0
P1	12	15	0	90	1.344	1
P1	12	16	0	90	-0.896	0
P1	12	17	0	90	1.088	1
P1	12	18	0	90	-0.704	0
P1	12	19	0	90	-0.576	0
P1	12	20	0	90	-0.512	0
P1	12	21	0	90	0.896	0
P1	12	22	0	90	1.664	0
P1	12	23	0	90	-0.448	0
P1	12	24	0	90	2.752	1
P1	12	25	0	90	-0.384	0
P1	12	26	0	90	2.368	1
P1	12	27	0	90	2.24	1
P1	12	28	0	90	2.048	1
P1	12	29	0	90	1.984	1
P1	12	30	0	90	-0.32	1
P1	12	31	0	90	1.92	1
P1	12	32	0	90	-0.576	1
P1	12	33	0	90	-0.896	0
P1	12	34	0	90	1.792	1
P1	12	35	0	90	-0.832	0
P1	12	36	0	90	-0.768	0
P1	12	37	0	90	1.728	1
P1	12	38	0	90	-0.704	1
P1	12	39	0	90	-0.96	0
P1	12	40	0	90	1.472	1
P1	12	41	0	90	1.472	1
P1	12	42	0	90	-0.896	0
P1	12	43	0	90	-0.896	0
P1	12	44	0	90	-0.832	0
P1	12	45	0	90	-0.832	0
P1	12	46	0	90	1.408	0
P1	12	47	0	90	-0.768	0
P1	12	48	0	90	-0.768	0
P1	12	49	0	90	-0.704	0
P1	12	50	0	90	-0.704	0
P1	12	51	0	90	1.792	1
P1	12	52	0	90	1.728	1
P1	12	53	0	90	1.728	1
P1	12	54	0	90	-0.64	0
P1	12	55	0	90	-0.64	0
P1	12	56	0	90	-0.64	1
P1	12	57	0	90	1.664	1
P1	12	58	0	90	1.6	0
P1	12	59	0	90	1.792	1
P1	12	60	0	90	1.792	1
P1	12	61	0	90	1.792	1
P1	12	62	0	90	1.728	1
P1	12	63	0	90	1.728	1
P1	12	64	0	90	1.728	0
P1	12	65	0	90	-0.768	0
P1	12	66	0	90	-0.768	0
P1	12	67	0	90	1.792	1
P1	12	68	0	90	1.792	1
P1	12	69	0	90	1.792	1
P1	12	70	0	90	-0.768	0
P1	12	71	0	90	1.792	0
P1	12	72	0	90	-0.704	0
P1	46	1	0	90	-4.416	0
P1	46	2	0	90	4.416	1
P1	46	3	0	90	4.416	1
P1	46	4	0	90	-4.416	0
P1	46	5	0	90	3.52	0
P1	46	6	0	90	5.568	1
P1	46	7	0	90	4.992	1
P1	46	8	0	90	4.672	1
P1	46	9	0	90	-3.52	0
P1	46	10	0	90	4.416	1
P1	46	11	0	90	-2.752	0
P1	46	12	0	90	4.224	1
P1	46	13	0	90	-2.176	0
P1	46	14	0	90	4.032	1
P1	46	15	0	90	-1.728	0
P1	46	16	0	90	3.904	1
P1	46	17	0	90	-1.344	0
P1	46	18	0	90	-1.088	0
P1	46	19	0	90	-0.896	0
P1	46	20	0	90	-0.704	1
P1	46	21	0	90	-1.344	0
P1	46	22	0	90	3.84	1
P1	46	23	0	90	3.712	1
P1	46	24	0	90	-1.152	0
P1	46	25	0	90	-1.088	0
P1	46	26	0	90	-1.024	1
P1	46	27	0	90	3.136	1
P1	46	28	0	90	3.008	1
P1	46	29	0	90	-1.408	0
P1	46	30	0	90	-1.28	0
P1	46	31	0	90	2.816	1
P1	46	32	0	90	-1.216	0
P1	46	33	0	90	-1.152	0
P1	46	34	0	90	-1.152	0
P1	46	35	0	90	2.368	1
P1	46	36	0	90	-1.088	0
P1	46	37	0	90	-1.088	0
P1	46	38	0	90	1.856	1
P1	46	39	0	90	-1.024	0
P1	46	40	0	90	-0.96	0
P1	46	41	0	90	1.472	1
P1	46	42	0	90	1.152	1
P1	46	43	0	90	0.96	1
P1	46	44	0	90	-0.896	0
P1	46	45	0	90	-0.896	0
P1	46	46	0	90	-0.896	1
P1	46	47	0	90	0.768	1
P1	46	48	0	90	-1.088	0
P1	46	49	0	90	0.64	1
P1	46	50	0	90	-1.024	0
P1	46	51	0	90	-1.024	0
P1	46	52	0	90	0.512	1
P1	46	53	0	90	-1.024	0
P1	46	54	0	90	0.448	1
P1	46	55	0	90	-0.96	0
P1	46	56	0	90	0.384	1
P1	46	57	0	90	0.32	0
P1	46	58	0	90	-0.96	1
P1	46	59	0	90	0.576	0
P1	46	60	0	90	-1.088	0
P1	46	61	0	90	0.96	0
P1	46	62	0	90	1.536	1
P1	46	63	0	90	1.344	1
P1	46	64	0	90	1.28	1
P1	46	65	0	90	-1.088	1
P1	46	66	0	90	1.216	1
P1	46	67	0	90	1.152	0
P1	46	68	0	90	-1.152	0
P1	46	69	0	90	1.472	0
P1	46	70	0	90	-1.152	0
P1	46	71	0	90	2.048	1
P1	46	72	0	90	1.856	1
P1	47	1	0	90	4.416	1
P1	47	2	0	90	-4.416	0
P1	47	3	0	90	-4.416	0
P1	47	4	0	90	-3.52	0
P1	47	5	0	90	-2.752	0
P1	47	6	0	90	-2.176	0
P1	47	7	0	90	-1.728	0
P1	47	8	0	90	-1.344	0
P1	47	9	0	90	-1.088	0
P1	47	10	0	90	4.416	1
P1	47	11	0	90	-0.896	0
P1	47	12	0	90	-0.704	0
P1	47	13	0	90	3.52	1
P1	47	14	0	90	2.752	1
P1	47	15	0	90	-0.576	0
P1	47	16	0	90	2.176	1
P1	47	17	0	90	1.728	1
P1	47	18	0	90	1.344	1
P1	47	19	0	90	1.088	0
P1	47	20	0	90	-0.512	0
P1	47	21	0	90	1.984	1
P1	47	22	0	90	1.792	1
P1	47	23	0	90	-0.448	0
P1	47	24	0	90	-0.384	0
P1	47	25	0	90	1.6	1
P1	47	26	0	90	1.472	1
P1	47	27	0	90	-0.32	0
P1	47	28	0	90	1.408	0
P1	47	29	0	90	-0.256	0
P1	47	30	0	90	1.792	1
P1	47	31	0	90	-0.256	0
P1	47	32	0	90	1.728	1
P1	47	33	0	90	1.6	1
P1	47	34	0	90	1.6	1
P1	47	35	0	90	-0.192	0
P1	47	36	0	90	1.536	1
P1	47	37	0	90	-0.192	0
P1	47	38	0	90	-0.192	0
P1	47	39	0	90	1.536	1
P1	47	40	0	90	-0.192	0
P1	47	41	0	90	1.472	0
P1	47	42	0	90	-0.128	1
P1	47	43	0	90	-0.256	1
P1	47	44	0	90	-0.384	1
P1	47	45	0	90	-0.576	0
P1	47	46	0	90	1.6	0
P1	47	47	0	90	1.792	1
P1	47	48	0	90	-0.512	0
P1	47	49	0	90	1.728	0
P1	47	50	0	90	-0.448	1
P1	47	51	0	90	1.984	0
P1	47	52	0	90	2.624	0
P1	47	53	0	90	4.096	1
P1	47	54	0	90	3.648	0
P1	47	55	0	90	-0.64	1
P1	47	56	0	90	-0.896	1
P1	47	57	0	90	-1.344	0
P1	47	58	0	90	-1.216	0
P1	47	59	0	90	5.184	0
P1	47	60	0	90	-1.152	0
P1	47	61	0	90	-1.088	0
P1	47	62	0	90	6.656	1
P1	47	63	0	90	6.4	1
P1	47	64	0	90	6.144	0
P1	47	65	0	90	-1.024	0
P1	47	66	0	90	6.848	1
P1	47	67	0	90	6.72	1
P1	47	68	0	90	6.592	0
P1	47	69	0	90	-0.96	0
P1	47	70	0	90	7.04	1
P1	47	71	0	90	-0.896	1
P1	47	72	0	90	6.976	1
P1	27	1	11.25	0	4.416	1
P1	27	2	11.25	0	-4.416	0
P1	27	3	11.25	0	4.416	1
P1	27	4	11.25	0	-4.416	0
P1	27	5	11.25	0	3.52	1
P1	27	6	11.25	0	-3.52	0
P1	27	7	11.25	0	-2.752	0
P1	27	8	11.25	0	2.752	1
P1	27	9	11.25	0	2.176	1
P1	27	10	11.25	0	1.728	1
P1	27	11	11.25	0	-2.176	0
P1	27	12	11.25	0	-1.728	0
P1	27	13	11.25	0	1.344	1
P1	27	14	11.25	0	1.088	0
P1	27	15	11.25	0	1.984	1
P1	27	16	11.25	0	-1.344	0
P1	27	17	11.25	0	1.792	0
P1	27	18	11.25	0	-1.088	0
P1	27	19	11.25	0	-0.896	0
P1	27	20	11.25	0	2.688	1
P1	27	21	11.25	0	-0.704	0
P1	27	22	11.25	0	2.432	1
P1	27	23	11.25	0	2.24	1
P1	27	24	11.25	0	-0.576	0
P1	27	25	11.25	0	-0.512	0
P1	27	26	11.25	0	2.112	1
P1	27	27	11.25	0	2.048	1
P1	27	28	11.25	0	-0.448	0
P1	27	29	11.25	0	-0.384	0
P1	27	30	11.25	0	1.984	1
P1	27	31	11.25	0	-0.32	0
P1	27	32	11.25	0	1.92	0
P1	27	33	11.25	0	-0.256	0
P1	27	34	11.25	0	2.176	0
P1	27	35	11.25	0	2.624	1
P1	27	36	11.25	0	2.496	1
P1	27	37	11.25	0	2.368	1
P1	27	38	11.25	0	-0.256	0
P1	27	39	11.25	0	2.304	1
P1	27	40	11.25	0	-0.192	0
P1	27	41	11.25	0	2.304	1
P1	27	42	11.25	0	2.24	1
P1	27	43	11.25	0	2.176	1
P1	27	44	11.25	0	-0.192	0
P1	27	45	11.25	0	-0.192	0
P1	27	46	11.25	0	-0.192	0
P1	27	47	11.25	0	2.176	1
P1	27	48	11.25	0	-0.128	0
P1	27	49	11.25	0	2.112	1
P1	27	50	11.25	0	-0.128	0
P1	27	51	11.25	0	-0.128	0
P1	27	52	11.25	0	-0.128	0
P1	27	53	11.25	0	-0.128	0
P1	27	54	11.25	0	2.112	1
P1	27	55	11.25	0	2.112	0
P1	27	56	11.25	0	-0.128	0
P1	27	57	11.25	0	2.24	1
P1	27	58	11.25	0	-0.128	0
P1	27	59	11.25	0	-0.128	0
P1	27	60	11.25	0	2.24	1
P1	27	61	11.25	0	-0.128	0
P1	27	62	11.25	0	2.24	1
P1	27	63	11.25	0	-0.128	0
P1	27	64	11.25	0	-0.128	0
P1	27	65	11.25	0	-0.128	0
P1	27	66	11.25	0	2.176	0
P1	27	67	11.25	0	-0.064	1
P1	27	68	11.25	0	2.304	1
P1	27	69	11.25	0	2.304	1
P1	27	70	11.25	0	-0.128	0
P1	27	71	11.25	0	-0.128	0
P1	27	72	11.25	0	2.24	1
P1	53	1	11.25	0	-4.416	0
P1	53	2	11.25	0	4.416	1
P1	53	3	11.25	0	4.416	1
P1	53	4	11.25	0	-4.416	0
P1	53	5	11.25	0	3.52	1
P1	53	6	11.25	0	2.752	0
P1	53	7	11.25	0	4.608	1
P1	53	8	11.25	0	4.032	1
P1	53	9	11.25	0	-3.52	0
P1	53	10	11.25	0	3.712	1
P1	53	11	11.25	0	-2.752	0
P1	53	12	11.25	0	3.52	1
P1	53	13	11.25	0	-2.176	0
P1	53	14	11.25	0	3.328	1
P1	53	15	11.25	0	-1.728	0
P1	53	16	11.25	0	3.2	1
P1	53	17	11.25	0	-1.344	0
P1	53	18	11.25	0	-1.088	0
P1	53	19	11.25	0	-0.896	0
P1	53	20	11.25	0	-0.704	0
P1	53	21	11.25	0	-0.576	0
P1	53	22	11.25	0	3.136	1
P1	53	23	11.25	0	3.008	1
P1	53	24	11.25	0	-0.512	0
P1	53	25	11.25	0	-0.448	0
P1	53	26	11.25	0	-0.384	1
P1	53	27	11.25	0	2.944	1
P1	53	28	11.25	0	2.432	1
P1	53	29	11.25	0	-0.704	0
P1	53	30	11.25	0	-0.64	0
P1	53	31	11.25	0	2.304	0
P1	53	32	11.25	0	-0.576	0
P1	53	33	11.25	0	-0.512	0
P1	53	34	11.25	0	-0.512	0
P1	53	35	11.25	0	3.008	1
P1	53	36	11.25	0	-0.448	0
P1	53	37	11.25	0	-0.384	0
P1	53	38	11.25	0	2.944	1
P1	53	39	11.25	0	-0.32	0
P1	53	40	11.25	0	-0.32	0
P1	53	41	11.25	0	2.944	1
P1	53	42	11.25	0	2.88	1
P1	53	43	11.25	0	2.816	1
P1	53	44	11.25	0	-0.256	0
P1	53	45	11.25	0	-0.256	0
P1	53	46	11.25	0	-0.256	0
P1	53	47	11.25	0	2.752	1
P1	53	48	11.25	0	-0.256	0
P1	53	49	11.25	0	2.624	1
P1	53	50	11.25	0	-0.256	0
P1	53	51	11.25	0	-0.192	0
P1	53	52	11.25	0	2.624	1
P1	53	53	11.25	0	-0.192	0
P1	53	54	11.25	0	2.56	0
P1	53	55	11.25	0	-0.192	0
P1	53	56	11.25	0	2.816	1
P1	53	57	11.25	0	2.816	1
P1	53	58	11.25	0	-0.192	0
P1	53	59	11.25	0	2.816	1
P1	53	60	11.25	0	-0.192	0
P1	53	61	11.25	0	2.752	1
P1	53	62	11.25	0	2.752	0
P1	53	63	11.25	0	2.88	1
P1	53	64	11.25	0	2.88	1
P1	53	65	11.25	0	-0.192	0
P1	53	66	11.25	0	2.816	1
P1	53	67	11.25	0	2.816	1
P1	53	68	11.25	0	-0.128	0
P1	53	69	11.25	0	2.816	1
P1	53	70	11.25	0	-0.128	0
P1	53	71	11.25	0	2.816	1
P1	53	72	11.25	0	2.816	1
P1	54	1	11.25	0	-4.416	0
P1	54	2	11.25	0	4.416	1
P1	54	3	11.25	0	-4.416	0
P1	54	4	11.25	0	-3.52	0
P1	54	5	11.25	0	4.416	1
P1	54	6	11.25	0	3.52	1
P1	54	7	11.25	0	-2.752	0
P1	54	8	11.25	0	2.752	1
P1	54	9	11.25	0	-2.176	0
P1	54	10	11.25	0	2.176	1
P1	54	11	11.25	0	-1.728	0
P1	54	12	11.25	0	1.728	0
P1	54	13	11.25	0	-1.344	0
P1	54	14	11.25	0	-1.088	0
P1	54	15	11.25	0	3.008	1
P1	54	16	11.25	0	2.688	1
P1	54	17	11.25	0	-0.896	0
P1	54	18	11.25	0	2.432	1
P1	54	19	11.25	0	2.304	0
P1	54	20	11.25	0	-0.704	0
P1	54	21	11.25	0	-0.576	0
P1	54	22	11.25	0	2.944	1
P1	54	23	11.25	0	2.752	1
P1	54	24	11.25	0	-0.512	0
P1	54	25	11.25	0	2.624	1
P1	54	26	11.25	0	2.56	1
P1	54	27	11.25	0	-0.448	0
P1	54	28	11.25	0	2.496	1
P1	54	29	11.25	0	2.432	1
P1	54	30	11.25	0	2.432	1
P1	54	31	11.25	0	-0.384	0
P1	54	32	11.25	0	-0.32	0
P1	54	33	11.25	0	2.304	1
P1	54	34	11.25	0	-0.256	0
P1	54	35	11.25	0	-0.256	0
P1	54	36	11.25	0	-0.192	1
P1	54	37	11.25	0	2.24	1
P1	54	38	11.25	0	-0.384	0
P1	54	39	11.25	0	-0.32	0
P1	54	40	11.25	0	-0.32	1
P1	54	41	11.25	0	2.176	1
P1	54	42	11.25	0	-0.448	0
P1	54	43	11.25	0	2.112	1
P1	54	44	11.25	0	2.112	1
P1	54	45	11.25	0	-0.448	0
P1	54	46	11.25	0	2.048	1
P1	54	47	11.25	0	2.048	1
P1	54	48	11.25	0	-0.448	0
P1	54	49	11.25	0	-0.384	0
P1	54	50	11.25	0	-0.384	0
P1	54	51	11.25	0	1.984	0
P1	54	52	11.25	0	2.176	1
P1	54	53	11.25	0	2.176	1
P1	54	54	11.25	0	-0.384	0
P1	54	55	11.25	0	2.176	1
P1	54	56	11.25	0	-0.32	1
P1	54	57	11.25	0	-0.448	0
P1	54	58	11.25	0	2.112	1
P1	54	59	11.25	0	-0.448	0
P1	54	60	11.25	0	-0.384	0
P1	54	61	11.25	0	2.112	1
P1	54	62	11.25	0	-0.384	0
P1	54	63	11.25	0	2.112	1
P1	54	64	11.25	0	-0.384	0
P1	54	65	11.25	0	2.112	1
P1	54	66	11.25	0	2.048	1
P1	54	67	11.25	0	-0.384	0
P1	54	68	11.25	0	2.048	1
P1	54	69	11.25	0	1.92	1
P1	54	70	11.25	0	-0.384	0
P1	54	71	11.25	0	1.856	1
P1	54	72	11.25	0	-0.384	0
P1	33	1	11.25	11.25	4.416	1
P1	33	2	11.25	11.25	-4.416	0
P1	33	3	11.25	11.25	4.416	1
P1	33	4	11.25	11.25	3.52	1
P1	33	5	11.25	11.25	-4.416	0
P1	33	6	11.25	11.25	2.752	1
P1	33	7	11.25	11.25	2.176	1
P1	33	8	11.25	11.25	-3.52	0
P1	33	9	11.25	11.25	1.728	1
P1	33	10	11.25	11.25	1.344	1
P1	33	11	11.25	11.25	-2.752	0
P1	33	12	11.25	11.25	1.088	1
P1	33	13	11.25	11.25	-2.176	1
P1	33	14	11.25	11.25	-3.712	0
P1	33	15	11.25	11.25	0.896	1
P1	33	16	11.25	11.25	-3.264	1
P1	33	17	11.25	11.25	0.704	1
P1	33	18	11.25	11.25	0.576	1
P1	33	19	11.25	11.25	-4.736	0
P1	33	20	11.25	11.25	0.512	1
P1	33	21	11.25	11.25	0.448	1
P1	33	22	11.25	11.25	-4.224	0
P1	33	23	11.25	11.25	-3.904	0
P1	33	24	11.25	11.25	-3.776	0
P1	33	25	11.25	11.25	-3.648	0
P1	33	26	11.25	11.25	-3.584	0
P1	33	27	11.25	11.25	0.384	0
P1	33	28	11.25	11.25	-3.456	0
P1	33	29	11.25	11.25	-3.392	0
P1	33	30	11.25	11.25	-3.072	1
P1	33	31	11.25	11.25	-3.52	0
P1	33	32	11.25	11.25	0.704	1
P1	33	33	11.25	11.25	0.64	1
P1	33	34	11.25	11.25	-3.456	0
P1	33	35	11.25	11.25	-3.456	0
P1	33	36	11.25	11.25	-3.392	0
P1	33	37	11.25	11.25	-3.392	0
P1	33	38	11.25	11.25	0.576	1
P1	33	39	11.25	11.25	-3.392	0
P1	33	40	11.25	11.25	-3.328	1
P1	33	41	11.25	11.25	0.512	1
P1	33	42	11.25	11.25	0.512	1
P1	33	43	11.25	11.25	-3.456	1
P1	33	44	11.25	11.25	-3.584	1
P1	33	45	11.25	11.25	0.448	1
P1	33	46	11.25	11.25	0.384	1
P1	33	47	11.25	11.25	-3.776	0
P1	33	48	11.25	11.25	0.32	1
P1	33	49	11.25	11.25	-3.712	0
P1	33	50	11.25	11.25	-3.648	0
P1	33	51	11.25	11.25	0.32	1
P1	33	52	11.25	11.25	0.256	1
P1	33	53	11.25	11.25	-3.648	0
P1	33	54	11.25	11.25	-3.648	0
P1	33	55	11.25	11.25	0.256	1
P1	33	56	11.25	11.25	0.256	1
P1	33	57	11.25	11.25	-3.584	0
P1	33	58	11.25	11.25	0.256	1
P1	33	59	11.25	11.25	-3.584	0
P1	33	60	11.25	11.25	0.256	1
P1	33	61	11.25	11.25	-3.584	0
P1	33	62	11.25	11.25	0.192	1
P1	33	63	11.25	11.25	0.192	1
P1	33	64	11.25	11.25	0.192	1
P1	33	65	11.25	11.25	0.192	1
P1	33	66	11.25	11.25	-3.52	0
P1	33	67	11.25	11.25	0.192	1
P1	33	68	11.25	11.25	-3.52	1
P1	33	69	11.25	11.25	0.192	1
P1	33	70	11.25	11.25	-3.648	0
P1	33	71	11.25	11.25	0.128	1
P1	33	72	11.25	11.25	0.128	1
P1	38	1	11.25	11.25	-4.416	0
P1	38	2	11.25	11.25	4.416	1
P1	38	3	11.25	11.25	4.416	1
P1	38	4	11.25	11.25	3.52	1
P1	38	5	11.25	11.25	-4.416	1
P1	38	6	11.25	11.25	2.752	1
P1	38	7	11.25	11.25	2.176	1
P1	38	8	11.25	11.25	1.728	1
P1	38	9	11.25	11.25	1.344	1
P1	38	10	11.25	11.25	-6.336	0
P1	38	11	11.25	11.25	-5.952	0
P1	38	12	11.25	11.25	1.088	1
P1	38	13	11.25	11.25	0.896	1
P1	38	14	11.25	11.25	0.704	1
P1	38	15	11.25	11.25	0.576	1
P1	38	16	11.25	11.25	0.512	1
P1	38	17	11.25	11.25	-5.632	0
P1	38	18	11.25	11.25	-5.376	0
P1	38	19	11.25	11.25	-5.184	0
P1	38	20	11.25	11.25	-5.056	0
P1	38	21	11.25	11.25	-4.864	0
P1	38	22	11.25	11.25	0.448	0
P1	38	23	11.25	11.25	0.832	1
P1	38	24	11.25	11.25	-4.8	0
P1	38	25	11.25	11.25	-4.608	0
P1	38	26	11.25	11.25	0.704	1
P1	38	27	11.25	11.25	0.704	1
P1	38	28	11.25	11.25	0.64	1
P1	38	29	11.25	11.25	0.576	1
P1	38	30	11.25	11.25	-3.968	0
P1	38	31	11.25	11.25	-3.84	1
P1	38	32	11.25	11.25	0.512	1
P1	38	33	11.25	11.25	0.512	1
P1	38	34	11.25	11.25	-4.736	0
P1	38	35	11.25	11.25	-4.672	1
P1	38	36	11.25	11.25	-4.992	0
P1	38	37	11.25	11.25	-4.928	0
P1	38	38	11.25	11.25	0.448	1
P1	38	39	11.25	11.25	-4.864	0
P1	38	40	11.25	11.25	0.384	1
P1	38	41	11.25	11.25	0.32	1
P1	38	42	11.25	11.25	0.32	1
P1	38	43	11.25	11.25	0.32	1
P1	38	44	11.25	11.25	0.256	1
P1	38	45	11.25	11.25	-4.864	1
P1	38	46	11.25	11.25	-5.056	0
P1	38	47	11.25	11.25	-4.992	0
P1	38	48	11.25	11.25	-4.992	0
P1	38	49	11.25	11.25	-4.928	0
P1	38	50	11.25	11.25	-4.928	0
P1	38	51	11.25	11.25	-4.864	0
P1	38	52	11.25	11.25	0.256	1
P1	38	53	11.25	11.25	-4.864	0
P1	38	54	11.25	11.25	-4.8	0
P1	38	55	11.25	11.25	0.256	1
P1	38	56	11.25	11.25	0.256	1
P1	38	57	11.25	11.25	-4.8	0
P1	38	58	11.25	11.25	0.192	1
P1	38	59	11.25	11.25	-4.8	1
P1	38	60	11.25	11.25	0.192	0
P1	38	61	11.25	11.25	0.32	1
P1	38	62	11.25	11.25	-4.928	0
P1	38	63	11.25	11.25	0.32	1
P1	38	64	11.25	11.25	0.256	1
P1	38	65	11.25	11.25	-4.928	0
P1	38	66	11.25	11.25	0.256	1
P1	38	67	11.25	11.25	-4.864	0
P1	38	68	11.25	11.25	-4.864	0
P1	38	69	11.25	11.25	-4.864	0
P1	38	70	11.25	11.25	0.256	1
P1	38	71	11.25	11.25	-4.864	0
P1	38	72	11.25	11.25	-4.8	0
P1	73	1	11.25	11.25	4.416	1
P1	73	2	11.25	11.25	-4.416	0
P1	73	3	11.25	11.25	4.416	1
P1	73	4	11.25	11.25	3.52	1
P1	73	5	11.25	11.25	-4.416	0
P1	73	6	11.25	11.25	-3.52	0
P1	73	7	11.25	11.25	-2.752	0
P1	73	8	11.25	11.25	-2.176	1
P1	73	9	11.25	11.25	2.752	1
P1	73	10	11.25	11.25	-3.712	0
P1	73	11	11.25	11.25	-3.264	0
P1	73	12	11.25	11.25	2.176	1
P1	73	13	11.25	11.25	-3.008	0
P1	73	14	11.25	11.25	1.728	1
P1	73	15	11.25	11.25	-2.816	0
P1	73	16	11.25	11.25	-2.688	0
P1	73	17	11.25	11.25	-2.56	1
P1	73	18	11.25	11.25	1.344	1
P1	73	19	11.25	11.25	1.088	1
P1	73	20	11.25	11.25	-3.008	0
P1	73	21	11.25	11.25	0.896	1
P1	73	22	11.25	11.25	0.704	1
P1	73	23	11.25	11.25	-2.88	0
P1	73	24	11.25	11.25	0.576	1
P1	73	25	11.25	11.25	-2.816	1
P1	73	26	11.25	11.25	-3.136	0
P1	73	27	11.25	11.25	0.512	1
P1	73	28	11.25	11.25	-3.072	0
P1	73	29	11.25	11.25	0.448	1
P1	73	30	11.25	11.25	0.384	1
P1	73	31	11.25	11.25	-3.008	1
P1	73	32	11.25	11.25	0.32	1
P1	73	33	11.25	11.25	0.256	1
P1	73	34	11.25	11.25	0.256	1
P1	73	35	11.25	11.25	-3.392	0
P1	73	36	11.25	11.25	0.192	1
P1	73	37	11.25	11.25	0.192	1
P1	73	38	11.25	11.25	0.192	1
P1	73	39	11.25	11.25	0.192	1
P1	73	40	11.25	11.25	-3.264	0
P1	73	41	11.25	11.25	-3.2	0
P1	73	42	11.25	11.25	-3.136	0
P1	73	43	11.25	11.25	0.128	1
P1	73	44	11.25	11.25	0.128	1
P1	73	45	11.25	11.25	-3.072	0
P1	73	46	11.25	11.25	-3.072	0
P1	73	47	11.25	11.25	-3.008	1
P1	73	48	11.25	11.25	0.128	1
P1	73	49	11.25	11.25	-3.2	0
P1	73	50	11.25	11.25	-3.136	0
P1	73	51	11.25	11.25	0.128	1
P1	73	52	11.25	11.25	-3.136	0
P1	73	53	11.25	11.25	0.128	1
P1	73	54	11.25	11.25	-3.136	0
P1	73	55	11.25	11.25	0.128	1
P1	73	56	11.25	11.25	0.128	1
P1	73	57	11.25	11.25	-3.072	0
P1	73	58	11.25	11.25	-3.072	1
P1	73	59	11.25	11.25	0.128	1
P1	73	60	11.25	11.25	0.128	1
P1	73	61	11.25	11.25	-3.2	0
P1	73	62	11.25	11.25	-3.136	0
P1	73	63	11.25	11.25	-3.136	0
P1	73	64	11.25	11.25	0.128	1
P1	73	65	11.25	11.25	0.128	1
P1	73	66	11.25	11.25	0.128	1
P1	73	67	11.25	11.25	-3.136	0
P1	73	68	11.25	11.25	0.064	1
P1	73	69	11.25	11.25	-3.136	0
P1	73	70	11.25	11.25	-3.136	0
P1	73	71	11.25	11.25	0.064	1
P1	73	72	11.25	11.25	0.064	0
P1	49	1	11.25	22.5	4.416	1
P1	49	2	11.25	22.5	-4.416	0
P1	49	3	11.25	22.5	4.416	1
P1	49	4	11.25	22.5	3.52	1
P1	49	5	11.25	22.5	-4.416	0
P1	49	6	11.25	22.5	-3.52	0
P1	49	7	11.25	22.5	2.752	1
P1	49	8	11.25	22.5	-2.752	0
P1	49	9	11.25	22.5	2.176	1
P1	49	10	11.25	22.5	-2.176	0
P1	49	11	11.25	22.5	-1.728	0
P1	49	12	11.25	22.5	-1.344	0
P1	49	13	11.25	22.5	-1.088	1
P1	49	14	11.25	22.5	-1.984	0
P1	49	15	11.25	22.5	-1.792	0
P1	49	16	11.25	22.5	-1.6	0
P1	49	17	11.25	22.5	-1.472	0
P1	49	18	11.25	22.5	1.728	1
P1	49	19	11.25	22.5	1.344	1
P1	49	20	11.25	22.5	-1.408	0
P1	49	21	11.25	22.5	1.088	1
P1	49	22	11.25	22.5	0.896	1
P1	49	23	11.25	22.5	-1.344	0
P1	49	24	11.25	22.5	0.704	0
P1	49	25	11.25	22.5	1.344	1
P1	49	26	11.25	22.5	-1.28	0
P1	49	27	11.25	22.5	1.152	1
P1	49	28	11.25	22.5	1.088	1
P1	49	29	11.25	22.5	-1.216	1
P1	49	30	11.25	22.5	1.024	1
P1	49	31	11.25	22.5	0.96	0
P1	49	32	11.25	22.5	-1.472	0
P1	49	33	11.25	22.5	1.216	1
P1	49	34	11.25	22.5	1.152	1
P1	49	35	11.25	22.5	1.152	1
P1	49	36	11.25	22.5	1.088	1
P1	49	37	11.25	22.5	-1.408	0
P1	49	38	11.25	22.5	-1.408	0
P1	49	39	11.25	22.5	1.088	0
P1	49	40	11.25	22.5	1.28	1
P1	49	41	11.25	22.5	1.216	0
P1	49	42	11.25	22.5	1.472	0
P1	49	43	11.25	22.5	-1.344	0
P1	49	44	11.25	22.5	-1.344	1
P1	49	45	11.25	22.5	-1.472	1
P1	49	46	11.25	22.5	-1.664	0
P1	49	47	11.25	22.5	-1.6	0
P1	49	48	11.25	22.5	1.984	1
P1	49	49	11.25	22.5	1.856	1
P1	49	50	11.25	22.5	1.728	0
P1	49	51	11.25	22.5	-1.6	0
P1	49	52	11.25	22.5	2.304	1
P1	49	53	11.25	22.5	2.112	1
P1	49	54	11.25	22.5	2.048	1
P1	49	55	11.25	22.5	-1.536	0
P1	49	56	11.25	22.5	1.92	1
P1	49	57	11.25	22.5	1.856	1
P1	49	58	11.25	22.5	-1.536	0
P1	49	59	11.25	22.5	-1.536	1
P1	49	60	11.25	22.5	-1.664	1
P1	49	61	11.25	22.5	-1.856	1
P1	49	62	11.25	22.5	-2.304	0
P1	49	63	11.25	22.5	1.792	0
P1	49	64	11.25	22.5	2.048	0
P1	49	65	11.25	22.5	2.432	0
P1	49	66	11.25	22.5	-2.176	0
P1	49	67	11.25	22.5	-2.048	1
P1	49	68	11.25	22.5	-2.56	0
P1	49	69	11.25	22.5	3.584	1
P1	49	70	11.25	22.5	-2.368	1
P1	49	71	11.25	22.5	-3.136	0
P1	49	72	11.25	22.5	3.136	0
P1	56	1	11.25	22.5	-4.416	0
P1	56	2	11.25	22.5	4.416	1
P1	56	3	11.25	22.5	4.416	1
P1	56	4	11.25	22.5	-4.416	1
P1	56	5	11.25	22.5	3.52	1
P1	56	6	11.25	22.5	2.752	1
P1	56	7	11.25	22.5	2.176	1
P1	56	8	11.25	22.5	1.728	1
P1	56	9	11.25	22.5	-6.336	0
P1	56	10	11.25	22.5	1.344	1
P1	56	11	11.25	22.5	-5.952	0
P1	56	12	11.25	22.5	1.088	1
P1	56	13	11.25	22.5	-5.632	0
P1	56	14	11.25	22.5	0.896	1
P1	56	15	11.25	22.5	-5.376	0
P1	56	16	11.25	22.5	0.704	1
P1	56	17	11.25	22.5	-5.184	0
P1	56	18	11.25	22.5	-5.056	0
P1	56	19	11.25	22.5	-4.864	1
P1	56	20	11.25	22.5	-5.376	0
P1	56	21	11.25	22.5	-5.248	0
P1	56	22	11.25	22.5	0.576	1
P1	56	23	11.25	22.5	0.512	1
P1	56	24	11.25	22.5	-5.184	0
P1	56	25	11.25	22.5	-5.12	0
P1	56	26	11.25	22.5	-5.056	0
P1	56	27	11.25	22.5	0.448	1
P1	56	28	11.25	22.5	0.384	1
P1	56	29	11.25	22.5	-5.056	0
P1	56	30	11.25	22.5	-4.992	0
P1	56	31	11.25	22.5	0.32	1
P1	56	32	11.25	22.5	-4.992	0
P1	56	33	11.25	22.5	-4.928	1
P1	56	34	11.25	22.5	-5.12	0
P1	56	35	11.25	22.5	0.256	1
P1	56	36	11.25	22.5	-5.056	1
P1	56	37	11.25	22.5	-5.184	0
P1	56	38	11.25	22.5	0.256	1
P1	56	39	11.25	22.5	-5.184	0
P1	56	40	11.25	22.5	-5.12	0
P1	56	41	11.25	22.5	0.192	1
P1	56	42	11.25	22.5	0.192	1
P1	56	43	11.25	22.5	0.192	1
P1	56	44	11.25	22.5	-5.12	0
P1	56	45	11.25	22.5	-5.12	0
P1	56	46	11.25	22.5	-5.12	0
P1	56	47	11.25	22.5	0.192	1
P1	56	48	11.25	22.5	-5.12	0
P1	56	49	11.25	22.5	0.128	1
P1	56	50	11.25	22.5	-5.056	0
P1	56	51	11.25	22.5	-5.056	0
P1	56	52	11.25	22.5	0.128	1
P1	56	53	11.25	22.5	-5.056	0
P1	56	54	11.25	22.5	0.128	1
P1	56	55	11.25	22.5	-5.056	0
P1	56	56	11.25	22.5	0.128	1
P1	56	57	11.25	22.5	0.128	1
P1	56	58	11.25	22.5	-5.056	0
P1	56	59	11.25	22.5	0.128	0
P1	56	60	11.25	22.5	-4.992	0
P1	56	61	11.25	22.5	0.192	1
P1	56	62	11.25	22.5	0.192	1
P1	56	63	11.25	22.5	0.128	1
P1	56	64	11.25	22.5	0.128	1
P1	56	65	11.25	22.5	-4.992	0
P1	56	66	11.25	22.5	0.128	1
P1	56	67	11.25	22.5	0.128	1
P1	56	68	11.25	22.5	-4.992	0
P1	56	69	11.25	22.5	0.128	1
P1	56	70	11.25	22.5	-4.992	1
P1	56	71	11.25	22.5	0.128	1
P1	56	72	11.25	22.5	0.128	1
P1	63	1	11.25	22.5	-4.416	0
P1	63	2	11.25	22.5	4.416	1
P1	63	3	11.25	22.5	4.416	1
P1	63	4	11.25	22.5	-4.416	0
P1	63	5	11.25	22.5	3.52	1
P1	63	6	11.25	22.5	2.752	1
P1	63	7	11.25	22.5	2.176	1
P1	63	8	11.25	22.5	1.728	1
P1	63	9	11.25	22.5	-3.52	0
P1	63	10	11.25	22.5	1.344	1
P1	63	11	11.25	22.5	-2.752	0
P1	63	12	11.25	22.5	1.088	1
P1	63	13	11.25	22.5	-2.176	0
P1	63	14	11.25	22.5	0.896	1
P1	63	15	11.25	22.5	-1.728	1
P1	63	16	11.25	22.5	0.704	1
P1	63	17	11.25	22.5	-3.008	0
P1	63	18	11.25	22.5	-2.688	0
P1	63	19	11.25	22.5	-2.432	0
P1	63	20	11.25	22.5	-2.304	1
P1	63	21	11.25	22.5	-2.944	0
P1	63	22	11.25	22.5	0.576	1
P1	63	23	11.25	22.5	0.512	1
P1	63	24	11.25	22.5	-2.752	0
P1	63	25	11.25	22.5	-2.624	0
P1	63	26	11.25	22.5	-2.56	0
P1	63	27	11.25	22.5	0.448	1
P1	63	28	11.25	22.5	0.384	1
P1	63	29	11.25	22.5	-2.496	1
P1	63	30	11.25	22.5	-2.816	0
P1	63	31	11.25	22.5	0.32	0
P1	63	32	11.25	22.5	-2.752	0
P1	63	33	11.25	22.5	-2.688	0
P1	63	34	11.25	22.5	-2.624	0
P1	63	35	11.25	22.5	0.576	1
P1	63	36	11.25	22.5	-2.624	0
P1	63	37	11.25	22.5	-2.56	0
P1	63	38	11.25	22.5	0.512	1
P1	63	39	11.25	22.5	-2.56	0
P1	63	40	11.25	22.5	-2.496	0
P1	63	41	11.25	22.5	0.512	1
P1	63	42	11.25	22.5	0.448	1
P1	63	43	11.25	22.5	0.448	1
P1	63	44	11.25	22.5	-2.496	0
P1	63	45	11.25	22.5	-2.432	1
P1	63	46	11.25	22.5	-2.56	0
P1	63	47	11.25	22.5	0.384	1
P1	63	48	11.25	22.5	-2.56	0
P1	63	49	11.25	22.5	0.32	1
P1	63	50	11.25	22.5	-2.56	0
P1	63	51	11.25	22.5	-2.56	0
P1	63	52	11.25	22.5	0.32	1
P1	63	53	11.25	22.5	-2.56	0
P1	63	54	11.25	22.5	0.256	1
P1	63	55	11.25	22.5	-2.56	0
P1	63	56	11.25	22.5	0.256	1
P1	63	57	11.25	22.5	0.256	1
P1	63	58	11.25	22.5	-2.496	1
P1	63	59	11.25	22.5	0.192	1
P1	63	60	11.25	22.5	-2.56	0
P1	63	61	11.25	22.5	0.192	1
P1	63	62	11.25	22.5	0.192	0
P1	63	63	11.25	22.5	0.32	1
P1	63	64	11.25	22.5	0.256	1
P1	63	65	11.25	22.5	-2.56	0
P1	63	66	11.25	22.5	0.256	1
P1	63	67	11.25	22.5	0.256	1
P1	63	68	11.25	22.5	-2.56	0
P1	63	69	11.25	22.5	0.256	1
P1	63	70	11.25	22.5	-2.56	0
P1	63	71	11.25	22.5	0.256	1
P1	63	72	11.25	22.5	0.192	1
P1	6	1	11.25	45	4.416	1
P1	6	2	11.25	45	-4.416	0
P1	6	3	11.25	45	-4.416	0
P1	6	4	11.25	45	4.416	1
P1	6	5	11.25	45	3.52	1
P1	6	6	11.25	45	2.752	1
P1	6	7	11.25	45	-3.52	0
P1	6	8	11.25	45	-2.752	0
P1	6	9	11.25	45	-2.176	0
P1	6	10	11.25	45	2.176	1
P1	6	11	11.25	45	-1.728	0
P1	6	12	11.25	45	-1.344	0
P1	6	13	11.25	45	-1.088	0
P1	6	14	11.25	45	-0.896	0
P1	6	15	11.25	45	-0.704	0
P1	6	16	11.25	45	-0.576	0
P1	6	17	11.25	45	-0.512	0
P1	6	18	11.25	45	1.728	1
P1	6	19	11.25	45	-0.448	0
P1	6	20	11.25	45	-0.384	1
P1	6	21	11.25	45	1.344	0
P1	6	22	11.25	45	2.368	1
P1	6	23	11.25	45	2.112	1
P1	6	24	11.25	45	-0.704	0
P1	6	25	11.25	45	1.92	1
P1	6	26	11.25	45	-0.64	0
P1	6	27	11.25	45	1.792	1
P1	6	28	11.25	45	-0.576	1
P1	6	29	11.25	45	-0.832	0
P1	6	30	11.25	45	1.728	0
P1	6	31	11.25	45	-0.768	0
P1	6	32	11.25	45	2.176	0
P1	6	33	11.25	45	-0.704	0
P1	6	34	11.25	45	-0.704	0
P1	6	35	11.25	45	3.008	1
P1	6	36	11.25	45	2.752	1
P1	6	37	11.25	45	2.56	1
P1	6	38	11.25	45	-0.64	0
P1	6	39	11.25	45	2.432	1
P1	6	40	11.25	45	-0.64	0
P1	6	41	11.25	45	2.368	1
P1	6	42	11.25	45	2.304	0
P1	6	43	11.25	45	2.624	1
P1	6	44	11.25	45	-0.576	0
P1	6	45	11.25	45	-0.576	0
P1	6	46	11.25	45	2.56	1
P1	6	47	11.25	45	2.496	1
P1	6	48	11.25	45	2.432	1
P1	6	49	11.25	45	-0.512	0
P1	6	50	11.25	45	-0.512	1
P1	6	51	11.25	45	2.432	1
P1	6	52	11.25	45	-0.64	1
P1	6	53	11.25	45	2.368	1
P1	6	54	11.25	45	-0.768	1
P1	6	55	11.25	45	2.368	0
P1	6	56	11.25	45	-0.896	1
P1	6	57	11.25	45	2.496	1
P1	6	58	11.25	45	2.496	1
P1	6	59	11.25	45	-1.152	0
P1	6	60	11.25	45	2.432	1
P1	6	61	11.25	45	-1.088	0
P1	6	62	11.25	45	2.432	1
P1	6	63	11.25	45	2.432	0
P1	6	64	11.25	45	-1.024	0
P1	6	65	11.25	45	2.496	1
P1	6	66	11.25	45	2.496	1
P1	6	67	11.25	45	-1.024	0
P1	6	68	11.25	45	-0.96	1
P1	6	69	11.25	45	-1.152	0
P1	6	70	11.25	45	2.496	1
P1	6	71	11.25	45	2.496	0
P1	6	72	11.25	45	2.56	0
P1	29	1	11.25	45	4.416	1
P1	29	2	11.25	45	-4.416	0
P1	29	3	11.25	45	-4.416	1
P1	29	4	11.25	45	4.416	1
P1	29	5	11.25	45	-6.336	0
P1	29	6	11.25	45	-5.952	1
P1	29	7	11.25	45	3.52	1
P1	29	8	11.25	45	-6.848	0
P1	29	9	11.25	45	-6.72	0
P1	29	10	11.25	45	2.752	1
P1	29	11	11.25	45	-6.592	0
P1	29	12	11.25	45	-6.464	0
P1	29	13	11.25	45	2.176	1
P1	29	14	11.25	45	-6.336	0
P1	29	15	11.25	45	1.728	1
P1	29	16	11.25	45	-6.272	0
P1	29	17	11.25	45	-6.208	0
P1	29	18	11.25	45	-6.144	0
P1	29	19	11.25	45	1.344	1
P1	29	20	11.25	45	1.088	1
P1	29	21	11.25	45	0.896	1
P1	29	22	11.25	45	0.704	1
P1	29	23	11.25	45	0.576	1
P1	29	24	11.25	45	-6.016	0
P1	29	25	11.25	45	-5.696	0
P1	29	26	11.25	45	0.512	1
P1	29	27	11.25	45	0.448	1
P1	29	28	11.25	45	0.384	1
P1	29	29	11.25	45	-5.632	0
P1	29	30	11.25	45	0.32	1
P1	29	31	11.25	45	-5.568	0
P1	29	32	11.25	45	-5.44	0
P1	29	33	11.25	45	0.256	1
P1	29	34	11.25	45	-5.312	0
P1	29	35	11.25	45	0.256	1
P1	29	36	11.25	45	-5.12	0
P1	29	37	11.25	45	0.192	1
P1	29	38	11.25	45	-4.992	0
P1	29	39	11.25	45	-4.864	0
P1	29	40	11.25	45	0.192	1
P1	29	41	11.25	45	-4.736	0
P1	29	42	11.25	45	0.192	1
P1	29	43	11.25	45	0.192	1
P1	29	44	11.25	45	-4.032	0
P1	29	45	11.25	45	0.128	1
P1	29	46	11.25	45	-3.904	0
P1	29	47	11.25	45	-3.712	0
P1	29	48	11.25	45	-3.136	0
P1	29	49	11.25	45	-2.432	0
P1	29	50	11.25	45	-1.92	0
P1	29	51	11.25	45	-1.536	1
P1	29	52	11.25	45	0.128	1
P1	29	53	11.25	45	0.128	1
P1	29	54	11.25	45	0.128	1
P1	29	55	11.25	45	0.128	1
P1	29	56	11.25	45	0.128	1
P1	29	57	11.25	45	-2.688	0
P1	29	58	11.25	45	0.128	1
P1	29	59	11.25	45	0.128	1
P1	29	60	11.25	45	0.128	1
P1	29	61	11.25	45	-2.432	0
P1	29	62	11.25	45	0.128	1
P1	29	63	11.25	45	0.128	1
P1	29	64	11.25	45	-2.176	0
P1	29	65	11.25	45	0.128	1
P1	29	66	11.25	45	-2.048	1
P1	29	67	11.25	45	-2.688	1
P1	29	68	11.25	45	-3.84	0
P1	29	69	11.25	45	0.064	1
P1	29	70	11.25	45	0.064	1
P1	29	71	11.25	45	-3.584	0
P1	29	72	11.25	45	0.064	1
P1	43	1	11.25	45	-4.416	0
P1	43	2	11.25	45	4.416	1
P1	43	3	11.25	45	4.416	1
P1	43	4	11.25	45	3.52	1
P1	43	5	11.25	45	2.752	1
P1	43	6	11.25	45	-4.416	0
P1	43	7	11.25	45	-3.52	0
P1	43	8	11.25	45	-2.752	0
P1	43	9	11.25	45	-2.176	0
P1	43	10	11.25	45	2.176	1
P1	43	11	11.25	45	1.728	0
P1	43	12	11.25	45	-1.728	1
P1	43	13	11.25	45	3.008	1
P1	43	14	11.25	45	-3.008	1
P1	43	15	11.25	45	-4.736	0
P1	43	16	11.25	45	-4.224	0
P1	43	17	11.25	45	2.688	1
P1	43	18	11.25	45	2.432	1
P1	43	19	11.25	45	-3.84	0
P1	43	20	11.25	45	2.304	1
P1	43	21	11.25	45	-3.648	0
P1	43	22	11.25	45	2.176	0
P1	43	23	11.25	45	2.688	1
P1	43	24	11.25	45	-3.52	0
P1	43	25	11.25	45	2.496	1
P1	43	26	11.25	45	2.432	1
P1	43	27	11.25	45	2.368	1
P1	43	28	11.25	45	2.368	1
P1	43	29	11.25	45	-3.392	1
P1	43	30	11.25	45	-3.84	0
P1	43	31	11.25	45	-3.776	0
P1	43	32	11.25	45	-3.648	0
P1	43	33	11.25	45	-3.648	0
P1	43	34	11.25	45	-3.584	0
P1	43	35	11.25	45	-3.52	1
P1	43	36	11.25	45	-3.712	0
P1	43	37	11.25	45	-3.712	0
P1	43	38	11.25	45	2.304	1
P1	43	39	11.25	45	-3.648	0
P1	43	40	11.25	45	-3.648	0
P1	43	41	11.25	45	-3.584	1
P1	43	42	11.25	45	-3.712	0
P1	43	43	11.25	45	-3.712	0
P1	43	44	11.25	45	2.24	0
P1	43	45	11.25	45	-3.712	1
P1	43	46	11.25	45	2.432	0
P1	43	47	11.25	45	2.688	1
P1	43	48	11.25	45	-3.84	0
P1	43	49	11.25	45	2.56	1
P1	43	50	11.25	45	-3.776	0
P1	43	51	11.25	45	2.56	1
P1	43	52	11.25	45	2.496	1
P1	43	53	11.25	45	-3.776	0
P1	43	54	11.25	45	2.496	1
P1	43	55	11.25	45	-3.712	0
P1	43	56	11.25	45	2.496	1
P1	43	57	11.25	45	2.432	1
P1	43	58	11.25	45	-3.712	0
P1	43	59	11.25	45	2.432	1
P1	43	60	11.25	45	2.432	1
P1	43	61	11.25	45	2.368	1
P1	43	62	11.25	45	-3.712	1
P1	43	63	11.25	45	-3.84	0
P1	43	64	11.25	45	2.368	1
P1	43	65	11.25	45	2.368	0
P1	43	66	11.25	45	2.496	1
P1	43	67	11.25	45	2.432	1
P1	43	68	11.25	45	-3.776	0
P1	43	69	11.25	45	2.432	1
P1	43	70	11.25	45	2.432	1
P1	43	71	11.25	45	2.432	1
P1	43	72	11.25	45	-3.776	0
P1	1	1	11.25	90	-4.416	0
P1	1	2	11.25	90	4.416	1
P1	1	3	11.25	90	4.416	1
P1	1	4	11.25	90	-4.416	0
P1	1	5	11.25	90	3.52	1
P1	1	6	11.25	90	2.752	1
P1	1	7	11.25	90	2.176	1
P1	1	8	11.25	90	1.728	1
P1	1	9	11.25	90	-3.52	0
P1	1	10	11.25	90	1.344	1
P1	1	11	11.25	90	-2.752	0
P1	1	12	11.25	90	1.088	1
P1	1	13	11.25	90	-2.176	0
P1	1	14	11.25	90	0.896	1
P1	1	15	11.25	90	-1.728	0
P1	1	16	11.25	90	0.704	1
P1	1	17	11.25	90	-1.344	0
P1	1	18	11.25	90	-1.088	0
P1	1	19	11.25	90	-0.896	0
P1	1	20	11.25	90	-0.704	1
P1	1	21	11.25	90	-1.344	0
P1	1	22	11.25	90	0.576	1
P1	1	23	11.25	90	0.512	1
P1	1	24	11.25	90	-1.152	1
P1	1	25	11.25	90	-1.792	0
P1	1	26	11.25	90	-1.6	0
P1	1	27	11.25	90	0.448	1
P1	1	28	11.25	90	0.384	1
P1	1	29	11.25	90	-1.472	0
P1	1	30	11.25	90	-1.408	1
P1	1	31	11.25	90	0.32	1
P1	1	32	11.25	90	-1.792	0
P1	1	33	11.25	90	-1.728	0
P1	1	34	11.25	90	-1.6	0
P1	1	35	11.25	90	0.256	1
P1	1	36	11.25	90	-1.6	0
P1	1	37	11.25	90	-1.536	1
P1	1	38	11.25	90	0.256	1
P1	1	39	11.25	90	-1.792	0
P1	1	40	11.25	90	-1.728	0
P1	1	41	11.25	90	0.192	1
P1	1	42	11.25	90	0.192	1
P1	1	43	11.25	90	0.192	1
P1	1	44	11.25	90	-1.664	1
P1	1	45	11.25	90	-1.856	0
P1	1	46	11.25	90	-1.856	0
P1	1	47	11.25	90	0.192	1
P1	1	48	11.25	90	-1.792	0
P1	1	49	11.25	90	0.128	1
P1	1	50	11.25	90	-1.728	0
P1	1	51	11.25	90	-1.728	0
P1	1	52	11.25	90	0.128	1
P1	1	53	11.25	90	-1.728	0
P1	1	54	11.25	90	0.128	1
P1	1	55	11.25	90	-1.664	1
[truncated: 3,401 more rows]

## Sheet: P2
Subject-ID	Run nubmer	Trial number	Annulus orientation	Pedestal orientation	Target orientation (CCW/+, CW/-)	Response (CCW = 1, CW = 0)
P2	26	1	0	0	-4.416	0
P2	26	2	0	0	4.416	1
P2	26	3	0	0	4.416	1
P2	26	4	0	0	3.52	1
P2	26	5	0	0	-4.416	0
P2	26	6	0	0	2.752	1
P2	26	7	0	0	-3.52	0
P2	26	8	0	0	2.176	1
P2	26	9	0	0	-2.752	0
P2	26	10	0	0	1.728	0
P2	26	11	0	0	3.008	1
P2	26	12	0	0	-2.176	0
P2	26	13	0	0	2.688	1
P2	26	14	0	0	-1.728	0
P2	26	15	0	0	2.432	1
P2	26	16	0	0	2.304	1
P2	26	17	0	0	-1.344	0
P2	26	18	0	0	-1.088	0
P2	26	19	0	0	-0.896	0
P2	26	20	0	0	2.176	0
P2	26	21	0	0	2.688	1
P2	26	22	0	0	2.496	1
P2	26	23	0	0	2.432	1
P2	26	24	0	0	-0.704	0
P2	26	25	0	0	-0.576	0
P2	26	26	0	0	-0.512	0
P2	26	27	0	0	2.368	0
P2	26	28	0	0	-0.448	0
P2	26	29	0	0	-0.384	0
P2	26	30	0	0	-0.32	0
P2	26	31	0	0	2.688	1
P2	26	32	0	0	2.624	0
P2	26	33	0	0	-0.256	0
P2	26	34	0	0	3.072	1
P2	26	35	0	0	2.944	1
P2	26	36	0	0	-0.256	0
P2	26	37	0	0	-0.192	0
P2	26	38	0	0	-0.192	0
P2	26	39	0	0	2.816	1
P2	26	40	0	0	-0.192	0
P2	26	41	0	0	2.752	1
P2	26	42	0	0	-0.192	0
P2	26	43	0	0	2.688	1
P2	26	44	0	0	-0.128	0
P2	26	45	0	0	-0.128	0
P2	26	46	0	0	2.688	0
P2	26	47	0	0	2.88	0
P2	26	48	0	0	-0.128	0
P2	26	49	0	0	3.328	1
P2	26	50	0	0	-0.128	0
P2	26	51	0	0	3.2	0
P2	26	52	0	0	-0.128	0
P2	26	53	0	0	4.032	0
P2	26	54	0	0	5.888	1
P2	26	55	0	0	-0.128	0
P2	26	56	0	0	-0.128	0
P2	26	57	0	0	-0.128	0
P2	26	58	0	0	-0.128	0
P2	26	59	0	0	-0.128	0
P2	26	60	0	0	5.44	1
P2	26	61	0	0	-0.128	0
P2	26	62	0	0	5.056	1
P2	26	63	0	0	-0.128	0
P2	26	64	0	0	4.8	1
P2	26	65	0	0	-0.064	0
P2	26	66	0	0	-0.064	0
P2	26	67	0	0	4.608	1
P2	26	68	0	0	4.48	1
P2	26	69	0	0	4.352	1
P2	26	70	0	0	-0.064	1
P2	26	71	0	0	4.224	1
P2	26	72	0	0	3.776	1
P2	51	1	0	0	4.416	1
P2	51	2	0	0	-4.416	0
P2	51	3	0	0	-4.416	0
P2	51	4	0	0	4.416	1
P2	51	5	0	0	3.52	1
P2	51	6	0	0	2.752	1
P2	51	7	0	0	2.176	1
P2	51	8	0	0	1.728	1
P2	51	9	0	0	1.344	0
P2	51	10	0	0	-3.52	0
P2	51	11	0	0	2.368	1
P2	51	12	0	0	-2.752	0
P2	51	13	0	0	-2.176	0
P2	51	14	0	0	-1.728	0
P2	51	15	0	0	-1.344	0
P2	51	16	0	0	-1.088	0
P2	51	17	0	0	-0.896	1
P2	51	18	0	0	-1.664	0
P2	51	19	0	0	2.112	1
P2	51	20	0	0	-1.472	0
P2	51	21	0	0	1.92	0
P2	51	22	0	0	-1.344	0
P2	51	23	0	0	2.624	1
P2	51	24	0	0	-1.216	0
P2	51	25	0	0	-1.152	0
P2	51	26	0	0	2.432	1
P2	51	27	0	0	2.304	1
P2	51	28	0	0	2.24	1
P2	51	29	0	0	2.176	1
P2	51	30	0	0	2.112	1
P2	51	31	0	0	-1.088	0
P2	51	32	0	0	-1.088	0
P2	51	33	0	0	2.048	1
P2	51	34	0	0	1.984	1
P2	51	35	0	0	-1.024	0
P2	51	36	0	0	1.856	1
P2	51	37	0	0	-0.832	1
P2	51	38	0	0	1.792	1
P2	51	39	0	0	-1.088	0
P2	51	40	0	0	1.792	1
P2	51	41	0	0	-1.088	0
P2	51	42	0	0	-1.088	0
P2	51	43	0	0	1.728	1
P2	51	44	0	0	-1.024	0
P2	51	45	0	0	1.728	1
P2	51	46	0	0	1.664	0
P2	51	47	0	0	1.856	1
P2	51	48	0	0	1.856	1
P2	51	49	0	0	1.856	0
P2	51	50	0	0	-1.024	0
P2	51	51	0	0	-1.024	0
P2	51	52	0	0	1.984	0
P2	51	53	0	0	-1.024	0
P2	51	54	0	0	2.112	1
P2	51	55	0	0	-0.96	0
P2	51	56	0	0	-0.96	0
P2	51	57	0	0	-0.96	0
P2	51	58	0	0	-0.896	1
P2	51	59	0	0	2.112	1
P2	51	60	0	0	-1.024	0
P2	51	61	0	0	2.112	1
P2	51	62	0	0	-1.024	1
P2	51	63	0	0	2.048	1
P2	51	64	0	0	2.048	1
P2	51	65	0	0	-1.088	0
P2	51	66	0	0	2.048	1
P2	51	67	0	0	-1.088	0
P2	51	68	0	0	-1.088	0
P2	51	69	0	0	-1.024	0
P2	51	70	0	0	2.048	1
P2	51	71	0	0	-1.024	0
P2	51	72	0	0	1.984	1
P2	55	1	0	0	4.416	1
P2	55	2	0	0	-4.416	1
P2	55	3	0	0	-4.416	0
P2	55	4	0	0	-3.52	0
P2	55	5	0	0	4.416	1
P2	55	6	0	0	3.52	1
P2	55	7	0	0	2.752	1
P2	55	8	0	0	-2.752	0
P2	55	9	0	0	-2.176	0
P2	55	10	0	0	2.176	1
P2	55	11	0	0	1.728	1
P2	55	12	0	0	-1.728	1
P2	55	13	0	0	-3.008	0
P2	55	14	0	0	-2.688	0
P2	55	15	0	0	1.344	0
P2	55	16	0	0	-2.432	0
P2	55	17	0	0	-2.304	0
P2	55	18	0	0	-2.176	0
P2	55	19	0	0	-2.112	0
P2	55	20	0	0	-1.984	0
P2	55	21	0	0	2.368	1
P2	55	22	0	0	2.112	1
P2	55	23	0	0	1.92	1
P2	55	24	0	0	1.792	1
P2	55	25	0	0	1.728	1
P2	55	26	0	0	1.664	1
P2	55	27	0	0	1.6	1
P2	55	28	0	0	-1.92	0
P2	55	29	0	0	1.536	0
P2	55	30	0	0	1.792	1
P2	55	31	0	0	-1.856	0
P2	55	32	0	0	1.728	1
P2	55	33	0	0	1.728	1
P2	55	34	0	0	1.664	0
P2	55	35	0	0	1.856	1
P2	55	36	0	0	1.792	1
P2	55	37	0	0	-1.472	0
P2	55	38	0	0	-1.408	0
P2	55	39	0	0	1.792	1
P2	55	40	0	0	-1.344	0
P2	55	41	0	0	-1.216	0
P2	55	42	0	0	-1.024	0
P2	55	43	0	0	1.728	1
P2	55	44	0	0	1.728	1
P2	55	45	0	0	1.728	1
P2	55	46	0	0	-0.832	0
P2	55	47	0	0	-0.704	1
P2	55	48	0	0	-1.28	0
P2	55	49	0	0	1.728	1
P2	55	50	0	0	-1.152	0
P2	55	51	0	0	1.664	1
P2	55	52	0	0	-1.088	0
P2	55	53	0	0	-0.96	0
P2	55	54	0	0	1.664	0
P2	55	55	0	0	1.728	0
P2	55	56	0	0	1.856	1
P2	55	57	0	0	-0.896	0
P2	55	58	0	0	-0.896	0
P2	55	59	0	0	-0.832	0
P2	55	60	0	0	1.792	1
P2	55	61	0	0	-0.768	0
P2	55	62	0	0	1.792	0
P2	55	63	0	0	-0.64	1
P2	55	64	0	0	-0.896	0
P2	55	65	0	0	1.856	0
P2	55	66	0	0	-0.896	0
P2	55	67	0	0	-0.832	0
P2	55	68	0	0	1.984	1
P2	55	69	0	0	-0.832	0
P2	55	70	0	0	1.984	1
P2	55	71	0	0	1.92	0
P2	55	72	0	0	-0.832	0
P2	28	1	0	11.25	4.416	1
P2	28	2	0	11.25	-4.416	0
P2	28	3	0	11.25	-4.416	0
P2	28	4	0	11.25	4.416	1
P2	28	5	0	11.25	3.52	1
P2	28	6	0	11.25	2.752	1
P2	28	7	0	11.25	2.176	1
P2	28	8	0	11.25	-3.52	0
P2	28	9	0	11.25	-2.752	0
P2	28	10	0	11.25	-2.176	0
P2	28	11	0	11.25	-1.728	0
P2	28	12	0	11.25	-1.344	0
P2	28	13	0	11.25	-1.088	0
P2	28	14	0	11.25	1.728	1
P2	28	15	0	11.25	-0.896	0
P2	28	16	0	11.25	1.344	1
P2	28	17	0	11.25	1.088	1
P2	28	18	0	11.25	0.896	0
P2	28	19	0	11.25	1.664	1
P2	28	20	0	11.25	-0.704	1
P2	28	21	0	11.25	1.472	1
P2	28	22	0	11.25	-1.344	0
P2	28	23	0	11.25	1.344	1
P2	28	24	0	11.25	-1.152	1
P2	28	25	0	11.25	-1.792	0
P2	28	26	0	11.25	-1.6	0
P2	28	27	0	11.25	-1.472	1
P2	28	28	0	11.25	1.216	1
P2	28	29	0	11.25	-1.984	0
P2	28	30	0	11.25	1.152	1
P2	28	31	0	11.25	1.088	1
P2	28	32	0	11.25	-1.856	0
P2	28	33	0	11.25	1.088	1
P2	28	34	0	11.25	-1.792	0
P2	28	35	0	11.25	-1.664	0
P2	28	36	0	11.25	-1.6	0
P2	28	37	0	11.25	-1.6	0
P2	28	38	0	11.25	-1.536	0
P2	28	39	0	11.25	1.024	0
P2	28	40	0	11.25	-1.472	1
P2	28	41	0	11.25	1.216	1
P2	28	42	0	11.25	1.216	1
P2	28	43	0	11.25	1.152	1
P2	28	44	0	11.25	-1.664	1
P2	28	45	0	11.25	1.152	1
P2	28	46	0	11.25	1.152	1
P2	28	47	0	11.25	1.088	0
P2	28	48	0	11.25	-1.856	0
P2	28	49	0	11.25	1.216	1
P2	28	50	0	11.25	1.216	1
P2	28	51	0	11.25	1.152	1
P2	28	52	0	11.25	-1.792	0
P2	28	53	0	11.25	1.152	1
P2	28	54	0	11.25	1.152	1
P2	28	55	0	11.25	1.152	1
P2	28	56	0	11.25	1.152	1
P2	28	57	0	11.25	1.152	1
P2	28	58	0	11.25	-1.792	1
P2	28	59	0	11.25	-2.048	0
P2	28	60	0	11.25	-1.92	0
P2	28	61	0	11.25	1.088	1
P2	28	62	0	11.25	1.088	1
P2	28	63	0	11.25	1.088	1
P2	28	64	0	11.25	1.024	1
P2	28	65	0	11.25	0.96	1
P2	28	66	0	11.25	-1.92	1
P2	28	67	0	11.25	-2.176	0
P2	28	68	0	11.25	-2.112	0
P2	28	69	0	11.25	-2.048	1
P2	28	70	0	11.25	-2.368	0
P2	28	71	0	11.25	-2.304	0
P2	28	72	0	11.25	-2.24	0
P2	63	1	0	11.25	-4.416	0
P2	63	2	0	11.25	4.416	1
P2	63	3	0	11.25	-4.416	0
P2	63	4	0	11.25	-3.52	0
P2	63	5	0	11.25	4.416	1
P2	63	6	0	11.25	3.52	1
P2	63	7	0	11.25	-2.752	0
P2	63	8	0	11.25	2.752	1
P2	63	9	0	11.25	2.176	1
P2	63	10	0	11.25	1.728	1
P2	63	11	0	11.25	-2.176	0
P2	63	12	0	11.25	-1.728	1
P2	63	13	0	11.25	1.344	1
P2	63	14	0	11.25	-3.008	1
P2	63	15	0	11.25	1.088	1
P2	63	16	0	11.25	-4.736	1
P2	63	17	0	11.25	0.896	1
P2	63	18	0	11.25	0.704	1
P2	63	19	0	11.25	-6.464	0
P2	63	20	0	11.25	-6.144	0
P2	63	21	0	11.25	0.576	1
P2	63	22	0	11.25	0.512	1
P2	63	23	0	11.25	-5.824	0
P2	63	24	0	11.25	0.448	1
P2	63	25	0	11.25	0.384	1
P2	63	26	0	11.25	0.32	1
P2	63	27	0	11.25	-5.632	0
P2	63	28	0	11.25	-5.44	0
P2	63	29	0	11.25	-5.248	0
P2	63	30	0	11.25	-5.12	0
P2	63	31	0	11.25	0.256	1
P2	63	32	0	11.25	0.256	1
P2	63	33	0	11.25	0.192	1
P2	63	34	0	11.25	-5.056	0
P2	63	35	0	11.25	0.192	1
P2	63	36	0	11.25	-4.48	0
P2	63	37	0	11.25	0.192	1
P2	63	38	0	11.25	-4.416	0
P2	63	39	0	11.25	-4.288	0
P2	63	40	0	11.25	-4.096	0
P2	63	41	0	11.25	0.192	1
P2	63	42	0	11.25	0.128	1
P2	63	43	0	11.25	0.128	1
P2	63	44	0	11.25	0.128	1
P2	63	45	0	11.25	0.128	1
P2	63	46	0	11.25	-3.84	0
P2	63	47	0	11.25	-3.648	1
P2	63	48	0	11.25	-4.352	0
P2	63	49	0	11.25	-4.224	0
P2	63	50	0	11.25	0.128	1
P2	63	51	0	11.25	-4.096	0
P2	63	52	0	11.25	-3.968	0
P2	63	53	0	11.25	0.128	1
P2	63	54	0	11.25	0.128	1
P2	63	55	0	11.25	0.128	1
P2	63	56	0	11.25	0.128	1
P2	63	57	0	11.25	-3.904	0
P2	63	58	0	11.25	-3.84	0
P2	63	59	0	11.25	-3.776	0
P2	63	60	0	11.25	-3.712	0
P2	63	61	0	11.25	0.128	1
P2	63	62	0	11.25	0.128	1
P2	63	63	0	11.25	-3.584	0
P2	63	64	0	11.25	-3.52	0
P2	63	65	0	11.25	-3.456	0
P2	63	66	0	11.25	-3.392	0
P2	63	67	0	11.25	0.128	1
P2	63	68	0	11.25	-3.328	1
P2	63	69	0	11.25	-3.584	0
P2	63	70	0	11.25	0.064	1
P2	63	71	0	11.25	0.064	1
P2	63	72	0	11.25	0.064	0
P2	71	1	0	11.25	4.416	1
P2	71	2	0	11.25	-4.416	0
P2	71	3	0	11.25	-4.416	1
P2	71	4	0	11.25	-6.336	0
P2	71	5	0	11.25	4.416	1
P2	71	6	0	11.25	3.52	1
P2	71	7	0	11.25	-5.952	0
P2	71	8	0	11.25	-5.632	0
P2	71	9	0	11.25	-5.376	0
P2	71	10	0	11.25	2.752	1
P2	71	11	0	11.25	2.176	1
P2	71	12	0	11.25	1.728	1
P2	71	13	0	11.25	-5.184	0
P2	71	14	0	11.25	-5.056	0
P2	71	15	0	11.25	1.344	0
P2	71	16	0	11.25	-4.864	0
P2	71	17	0	11.25	-4.8	0
P2	71	18	0	11.25	-4.608	0
P2	71	19	0	11.25	-3.968	0
P2	71	20	0	11.25	2.368	1
P2	71	21	0	11.25	-3.84	1
P2	71	22	0	11.25	2.112	1
P2	71	23	0	11.25	1.92	1
P2	71	24	0	11.25	1.792	1
P2	71	25	0	11.25	1.728	1
P2	71	26	0	11.25	1.664	1
P2	71	27	0	11.25	-4.736	0
P2	71	28	0	11.25	1.6	1
P2	71	29	0	11.25	-4.672	0
P2	71	30	0	11.25	1.536	1
P2	71	31	0	11.25	1.472	1
P2	71	32	0	11.25	1.152	1
P2	71	33	0	11.25	-4.608	0
P2	71	34	0	11.25	1.088	1
P2	71	35	0	11.25	1.024	1
P2	71	36	0	11.25	0.96	1
P2	71	37	0	11.25	0.832	0
P2	71	38	0	11.25	1.216	1
P2	71	39	0	11.25	-4.608	0
P2	71	40	0	11.25	-4.544	0
P2	71	41	0	11.25	1.152	1
P2	71	42	0	11.25	-4.352	0
P2	71	43	0	11.25	-4.288	0
P2	71	44	0	11.25	-4.224	0
P2	71	45	0	11.25	1.152	1
P2	71	46	0	11.25	1.152	1
P2	71	47	0	11.25	1.088	1
P2	71	48	0	11.25	-4.16	0
P2	71	49	0	11.25	-4.096	0
P2	71	50	0	11.25	-3.456	0
P2	71	51	0	11.25	-3.328	0
P2	71	52	0	11.25	-3.2	0
P2	71	53	0	11.25	1.088	1
P2	71	54	0	11.25	1.024	1
P2	71	55	0	11.25	-2.752	0
P2	71	56	0	11.25	-2.176	1
P2	71	57	0	11.25	0.96	1
P2	71	58	0	11.25	-3.392	0
P2	71	59	0	11.25	-3.264	0
P2	71	60	0	11.25	-3.008	0
P2	71	61	0	11.25	-2.816	0
P2	71	62	0	11.25	0.768	1
P2	71	63	0	11.25	-2.688	0
P2	71	64	0	11.25	0.64	1
P2	71	65	0	11.25	-2.56	1
P2	71	66	0	11.25	0.64	0
P2	71	67	0	11.25	-2.944	1
P2	71	68	0	11.25	-3.456	1
P2	71	69	0	11.25	0.96	1
P2	71	70	0	11.25	0.96	0
P2	71	71	0	11.25	1.088	1
P2	71	72	0	11.25	1.088	1
P2	32	1	0	22.5	-4.416	0
P2	32	2	0	22.5	4.416	1
P2	32	3	0	22.5	4.416	1
P2	32	4	0	22.5	-4.416	0
P2	32	5	0	22.5	3.52	1
P2	32	6	0	22.5	-3.52	0
P2	32	7	0	22.5	2.752	1
P2	32	8	0	22.5	2.176	1
P2	32	9	0	22.5	-2.752	0
P2	32	10	0	22.5	1.728	1
P2	32	11	0	22.5	-2.176	0
P2	32	12	0	22.5	-1.728	0
P2	32	13	0	22.5	1.344	1
P2	32	14	0	22.5	-1.344	0
P2	32	15	0	22.5	1.088	1
P2	32	16	0	22.5	-1.088	0
P2	32	17	0	22.5	-0.896	1
P2	32	18	0	22.5	-1.664	0
P2	32	19	0	22.5	0.896	1
P2	32	20	0	22.5	0.704	1
P2	32	21	0	22.5	-1.472	1
P2	32	22	0	22.5	0.576	1
P2	32	23	0	22.5	0.512	1
P2	32	24	0	22.5	0.448	1
P2	32	25	0	22.5	0.384	1
P2	32	26	0	22.5	-2.24	0
P2	32	27	0	22.5	-1.984	0
P2	32	28	0	22.5	-1.856	1
P2	32	29	0	22.5	0.32	1
P2	32	30	0	22.5	0.256	1
P2	32	31	0	22.5	-2.496	0
P2	32	32	0	22.5	-2.304	0
P2	32	33	0	22.5	-2.176	0
P2	32	34	0	22.5	0.256	1
P2	32	35	0	22.5	-2.112	0
P2	32	36	0	22.5	-2.048	0
P2	32	37	0	22.5	0.192	1
P2	32	38	0	22.5	-1.984	0
P2	32	39	0	22.5	-1.92	0
P2	32	40	0	22.5	0.192	1
P2	32	41	0	22.5	-1.856	0
P2	32	42	0	22.5	0.192	0
P2	32	43	0	22.5	0.32	0
P2	32	44	0	22.5	-1.792	0
P2	32	45	0	22.5	-1.728	0
P2	32	46	0	22.5	0.512	0
P2	32	47	0	22.5	-1.728	0
P2	32	48	0	22.5	0.768	1
P2	32	49	0	22.5	0.704	1
P2	32	50	0	22.5	-1.664	0
P2	32	51	0	22.5	-1.664	1
P2	32	52	0	22.5	-1.856	0
P2	32	53	0	22.5	-1.792	0
P2	32	54	0	22.5	0.64	1
P2	32	55	0	22.5	0.576	1
P2	32	56	0	22.5	0.576	1
P2	32	57	0	22.5	0.512	1
P2	32	58	0	22.5	0.512	1
P2	32	59	0	22.5	0.448	0
P2	32	60	0	22.5	-1.792	0
P2	32	61	0	22.5	0.64	0
P2	32	62	0	22.5	-1.792	1
P2	32	63	0	22.5	-1.92	0
P2	32	64	0	22.5	0.768	1
P2	32	65	0	22.5	0.704	1
P2	32	66	0	22.5	-1.92	0
P2	32	67	0	22.5	0.704	0
P2	32	68	0	22.5	-1.92	0
P2	32	69	0	22.5	-1.856	1
P2	32	70	0	22.5	0.832	1
P2	32	71	0	22.5	-1.984	0
P2	32	72	0	22.5	0.832	0
P2	46	1	0	22.5	-4.416	0
P2	46	2	0	22.5	4.416	1
P2	46	3	0	22.5	4.416	1
P2	46	4	0	22.5	-4.416	0
P2	46	5	0	22.5	3.52	1
P2	46	6	0	22.5	-3.52	0
P2	46	7	0	22.5	-2.752	0
P2	46	8	0	22.5	2.752	1
P2	46	9	0	22.5	-2.176	0
P2	46	10	0	22.5	2.176	1
P2	46	11	0	22.5	-1.728	0
P2	46	12	0	22.5	1.728	1
P2	46	13	0	22.5	1.344	1
P2	46	14	0	22.5	-1.344	1
P2	46	15	0	22.5	1.088	0
P2	46	16	0	22.5	1.984	1
P2	46	17	0	22.5	1.792	0
P2	46	18	0	22.5	2.688	1
P2	46	19	0	22.5	-2.368	0
P2	46	20	0	22.5	-2.112	0
P2	46	21	0	22.5	2.432	1
P2	46	22	0	22.5	-1.92	1
P2	46	23	0	22.5	2.24	1
P2	46	24	0	22.5	-2.624	0
P2	46	25	0	22.5	-2.432	0
P2	46	26	0	22.5	-2.304	0
P2	46	27	0	22.5	-2.24	0
P2	46	28	0	22.5	2.112	1
P2	46	29	0	22.5	2.048	0
P2	46	30	0	22.5	2.432	1
P2	46	31	0	22.5	2.368	1
P2	46	32	0	22.5	-2.176	0
P2	46	33	0	22.5	2.304	1
P2	46	34	0	22.5	-2.112	0
P2	46	35	0	22.5	2.24	0
P2	46	36	0	22.5	2.496	1
P2	46	37	0	22.5	-2.048	0
P2	46	38	0	22.5	2.432	1
P2	46	39	0	22.5	-1.984	1
P2	46	40	0	22.5	-2.176	0
P2	46	41	0	22.5	2.368	1
P2	46	42	0	22.5	-2.176	1
P2	46	43	0	22.5	2.368	1
P2	46	44	0	22.5	-2.368	1
P2	46	45	0	22.5	-2.816	0
P2	46	46	0	22.5	-2.688	0
P2	46	47	0	22.5	-2.56	0
P2	46	48	0	22.5	2.304	1
P2	46	49	0	22.5	-2.496	0
P2	46	50	0	22.5	2.304	1
P2	46	51	0	22.5	2.24	1
P2	46	52	0	22.5	-2.432	0
P2	46	53	0	22.5	2.176	1
P2	46	54	0	22.5	-2.368	0
P2	46	55	0	22.5	2.176	1
P2	46	56	0	22.5	-2.368	0
P2	46	57	0	22.5	-2.304	0
P2	46	58	0	22.5	2.176	1
P2	46	59	0	22.5	-2.304	1
P2	46	60	0	22.5	-2.432	0
P2	46	61	0	22.5	2.112	1
P2	46	62	0	22.5	-2.432	1
P2	46	63	0	22.5	2.112	1
P2	46	64	0	22.5	-2.56	1
P2	46	65	0	22.5	2.112	1
P2	46	66	0	22.5	-2.816	0
P2	46	67	0	22.5	2.112	1
P2	46	68	0	22.5	-2.752	0
P2	46	69	0	22.5	2.048	1
P2	46	70	0	22.5	2.048	1
P2	46	71	0	22.5	-2.688	0
P2	46	72	0	22.5	1.984	1
P2	66	1	0	22.5	-4.416	1
P2	66	2	0	22.5	4.416	1
P2	66	3	0	22.5	-4.416	0
P2	66	4	0	22.5	-3.52	0
P2	66	5	0	22.5	4.416	1
P2	66	6	0	22.5	3.52	1
P2	66	7	0	22.5	2.752	1
P2	66	8	0	22.5	-2.752	0
P2	66	9	0	22.5	-2.176	0
P2	66	10	0	22.5	2.176	1
P2	66	11	0	22.5	1.728	1
P2	66	12	0	22.5	1.344	1
P2	66	13	0	22.5	1.088	1
P2	66	14	0	22.5	-1.728	0
P2	66	15	0	22.5	0.896	1
P2	66	16	0	22.5	-1.344	1
P2	66	17	0	22.5	0.704	1
P2	66	18	0	22.5	-2.368	0
P2	66	19	0	22.5	0.576	1
P2	66	20	0	22.5	0.512	1
P2	66	21	0	22.5	-2.112	1
P2	66	22	0	22.5	-3.136	0
P2	66	23	0	22.5	0.448	1
P2	66	24	0	22.5	0.384	1
P2	66	25	0	22.5	0.32	1
P2	66	26	0	22.5	-2.816	0
P2	66	27	0	22.5	0.256	1
P2	66	28	0	22.5	-2.624	0
P2	66	29	0	22.5	0.256	1
P2	66	30	0	22.5	-2.496	0
P2	66	31	0	22.5	-2.432	0
P2	66	32	0	22.5	0.192	1
P2	66	33	0	22.5	-2.304	0
P2	66	34	0	22.5	0.192	1
P2	66	35	0	22.5	-2.24	0
P2	66	36	0	22.5	0.192	1
P2	66	37	0	22.5	0.192	0
P2	66	38	0	22.5	0.256	1
P2	66	39	0	22.5	0.256	1
P2	66	40	0	22.5	0.256	0
P2	66	41	0	22.5	-2.176	0
P2	66	42	0	22.5	-1.984	0
P2	66	43	0	22.5	0.384	0
P2	66	44	0	22.5	-1.92	0
P2	66	45	0	22.5	0.512	1
P2	66	46	0	22.5	-1.856	0
P2	66	47	0	22.5	-1.856	0
P2	66	48	0	22.5	0.512	1
P2	66	49	0	22.5	0.448	0
P2	66	50	0	22.5	-1.792	0
P2	66	51	0	22.5	-1.728	0
P2	66	52	0	22.5	-1.664	1
P2	66	53	0	22.5	0.64	1
P2	66	54	0	22.5	0.576	1
P2	66	55	0	22.5	-1.92	0
P2	66	56	0	22.5	0.576	1
P2	66	57	0	22.5	-1.92	0
P2	66	58	0	22.5	-1.856	1
P2	66	59	0	22.5	0.512	1
P2	66	60	0	22.5	0.512	1
P2	66	61	0	22.5	-2.048	0
P2	66	62	0	22.5	-1.984	0
P2	66	63	0	22.5	-1.984	0
P2	66	64	0	22.5	-1.984	1
P2	66	65	0	22.5	0.512	1
P2	66	66	0	22.5	-2.112	0
P2	66	67	0	22.5	0.512	1
P2	66	68	0	22.5	0.448	1
P2	66	69	0	22.5	-2.112	0
P2	66	70	0	22.5	-2.112	0
P2	66	71	0	22.5	-2.048	1
P2	66	72	0	22.5	-2.176	1
P2	84	1	0	22.5	4.416	1
P2	84	2	0	22.5	-4.416	0
P2	84	3	0	22.5	4.416	1
P2	84	4	0	22.5	-4.416	0
P2	84	5	0	22.5	-3.52	0
P2	84	6	0	22.5	3.52	1
P2	84	7	0	22.5	-2.752	1
P2	84	8	0	22.5	-4.608	0
P2	84	9	0	22.5	2.752	1
P2	84	10	0	22.5	2.176	1
P2	84	11	0	22.5	1.728	1
P2	84	12	0	22.5	-4.032	0
P2	84	13	0	22.5	-3.712	0
P2	84	14	0	22.5	1.344	1
P2	84	15	0	22.5	1.088	1
P2	84	16	0	22.5	0.896	1
P2	84	17	0	22.5	0.704	0
P2	84	18	0	22.5	1.344	1
P2	84	19	0	22.5	1.152	1
P2	84	20	0	22.5	-3.52	0
P2	84	21	0	22.5	-3.328	0
P2	84	22	0	22.5	-3.2	0
P2	84	23	0	22.5	-3.136	0
P2	84	24	0	22.5	1.088	0
P2	84	25	0	22.5	-3.008	0
P2	84	26	0	22.5	-2.944	1
P2	84	27	0	22.5	-3.264	0
P2	84	28	0	22.5	1.536	1
P2	84	29	0	22.5	1.472	1
P2	84	30	0	22.5	1.344	1
P2	84	31	0	22.5	-3.2	0
P2	84	32	0	22.5	-3.2	0
P2	84	33	0	22.5	1.28	1
P2	84	34	0	22.5	-3.136	1
P2	84	35	0	22.5	-3.328	1
P2	84	36	0	22.5	1.216	1
P2	84	37	0	22.5	-3.648	0
P2	84	38	0	22.5	-3.52	0
P2	84	39	0	22.5	1.216	1
P2	84	40	0	22.5	-3.52	0
P2	84	41	0	22.5	-3.456	0
P2	84	42	0	22.5	-3.392	1
P2	84	43	0	22.5	-3.584	0
P2	84	44	0	22.5	1.152	1
P2	84	45	0	22.5	-3.584	1
P2	84	46	0	22.5	1.088	1
P2	84	47	0	22.5	1.024	1
P2	84	48	0	22.5	0.96	1
P2	84	49	0	22.5	-3.84	0
P2	84	50	0	22.5	0.96	1
P2	84	51	0	22.5	-3.776	0
P2	84	52	0	22.5	-3.712	0
P2	84	53	0	22.5	-3.648	0
P2	84	54	0	22.5	-3.584	0
P2	84	55	0	22.5	0.96	1
P2	84	56	0	22.5	0.896	0
P2	84	57	0	22.5	-3.584	0
P2	84	58	0	22.5	-3.584	1
P2	84	59	0	22.5	1.088	1
P2	84	60	0	22.5	-3.712	0
P2	84	61	0	22.5	-3.712	0
P2	84	62	0	22.5	1.024	1
P2	84	63	0	22.5	1.024	1
P2	84	64	0	22.5	1.024	1
P2	84	65	0	22.5	1.024	1
P2	84	66	0	22.5	0.96	1
P2	84	67	0	22.5	-3.648	0
P2	84	68	0	22.5	0.96	1
P2	84	69	0	22.5	0.96	1
P2	84	70	0	22.5	-3.648	1
P2	84	71	0	22.5	0.96	1
P2	84	72	0	22.5	0.96	1
P2	1	1	0	45	4.416	1
P2	1	2	0	45	-4.416	0
P2	1	3	0	45	4.416	1
P2	1	4	0	45	-4.416	0
P2	1	5	0	45	3.52	1
P2	1	6	0	45	-3.52	0
P2	1	7	0	45	-2.752	0
P2	1	8	0	45	2.752	1
P2	1	9	0	45	-2.176	0
P2	1	10	0	45	2.176	1
P2	1	11	0	45	-1.728	0
P2	1	12	0	45	1.728	1
P2	1	13	0	45	1.344	1
P2	1	14	0	45	1.088	1
P2	1	15	0	45	-1.344	1
P2	1	16	0	45	-2.368	1
P2	1	17	0	45	-3.776	0
P2	1	18	0	45	0.896	1
P2	1	19	0	45	0.704	1
P2	1	20	0	45	-3.392	0
P2	1	21	0	45	0.576	1
P2	1	22	0	45	0.512	1
P2	1	23	0	45	0.448	1
P2	1	24	0	45	0.384	1
P2	1	25	0	45	-3.072	0
P2	1	26	0	45	0.32	1
P2	1	27	0	45	-2.944	0
P2	1	28	0	45	-2.816	0
P2	1	29	0	45	-2.688	0
P2	1	30	0	45	0.256	1
P2	1	31	0	45	-2.624	0
P2	1	32	0	45	-2.496	0
P2	1	33	0	45	-2.24	0
P2	1	34	0	45	-2.112	0
P2	1	35	0	45	-2.048	1
P2	1	36	0	45	-2.56	0
P2	1	37	0	45	-2.496	0
P2	1	38	0	45	-2.432	0
P2	1	39	0	45	0.256	1
P2	1	40	0	45	0.192	1
P2	1	41	0	45	0.192	1
P2	1	42	0	45	-2.368	1
P2	1	43	0	45	0.192	1
P2	1	44	0	45	-2.56	0
P2	1	45	0	45	-2.56	0
P2	1	46	0	45	-2.56	0
P2	1	47	0	45	0.192	0
P2	1	48	0	45	0.256	1
P2	1	49	0	45	-2.496	0
P2	1	50	0	45	0.256	1
P2	1	51	0	45	0.256	1
P2	1	52	0	45	0.256	1
P2	1	53	0	45	0.192	1
P2	1	54	0	45	0.192	1
P2	1	55	0	45	-2.496	0
P2	1	56	0	45	-2.496	0
P2	1	57	0	45	0.192	1
P2	1	58	0	45	-2.432	1
P2	1	59	0	45	0.128	1
P2	1	60	0	45	0.128	1
P2	1	61	0	45	-2.56	0
P2	1	62	0	45	-2.56	0
P2	1	63	0	45	-2.56	0
P2	1	64	0	45	-2.496	1
P2	1	65	0	45	0.128	1
P2	1	66	0	45	0.128	1
P2	1	67	0	45	0.128	0
P2	1	68	0	45	-2.56	0
P2	1	69	0	45	0.192	1
P2	1	70	0	45	0.192	1
P2	1	71	0	45	-2.56	0
P2	1	72	0	45	0.192	1
P2	3	1	0	45	4.416	1
P2	3	2	0	45	-4.416	0
P2	3	3	0	45	-4.416	0
P2	3	4	0	45	4.416	1
P2	3	5	0	45	-3.52	0
P2	3	6	0	45	3.52	1
P2	3	7	0	45	2.752	1
P2	3	8	0	45	-2.752	0
P2	3	9	0	45	-2.176	1
P2	3	10	0	45	2.176	1
P2	3	11	0	45	-3.712	0
P2	3	12	0	45	1.728	1
P2	3	13	0	45	1.344	1
P2	3	14	0	45	-3.264	0
P2	3	15	0	45	-3.008	0
P2	3	16	0	45	1.088	1
P2	3	17	0	45	-2.816	0
P2	3	18	0	45	-2.688	0
P2	3	19	0	45	0.896	1
P2	3	20	0	45	0.704	1
P2	3	21	0	45	-2.56	0
P2	3	22	0	45	0.576	1
P2	3	23	0	45	0.512	1
P2	3	24	0	45	-2.496	0
P2	3	25	0	45	0.448	1
P2	3	26	0	45	0.384	1
P2	3	27	0	45	0.32	1
P2	3	28	0	45	-2.432	0
P2	3	29	0	45	-2.304	0
P2	3	30	0	45	0.256	1
P2	3	31	0	45	0.256	1
P2	3	32	0	45	-1.92	1
P2	3	33	0	45	-2.432	1
P2	3	34	0	45	-2.688	0
P2	3	35	0	45	0.192	1
P2	3	36	0	45	-2.624	0
P2	3	37	0	45	0.192	1
P2	3	38	0	45	-2.56	1
P2	3	39	0	45	-2.752	0
P2	3	40	0	45	0.192	1
P2	3	41	0	45	-2.752	0
P2	3	42	0	45	0.192	1
P2	3	43	0	45	0.128	1
P2	3	44	0	45	0.128	1
P2	3	45	0	45	-2.688	0
P2	3	46	0	45	-2.688	0
P2	3	47	0	45	-2.624	0
P2	3	48	0	45	0.128	1
P2	3	49	0	45	-2.624	0
P2	3	50	0	45	-2.624	0
P2	3	51	0	45	0.128	1
P2	3	52	0	45	0.128	1
P2	3	53	0	45	0.128	1
P2	3	54	0	45	0.128	1
P2	3	55	0	45	-2.624	0
P2	3	56	0	45	0.128	1
P2	3	57	0	45	0.128	1
P2	3	58	0	45	0.128	1
P2	3	59	0	45	-2.56	0
P2	3	60	0	45	-2.56	0
P2	3	61	0	45	-2.56	0
P2	3	62	0	45	-2.496	0
P2	3	63	0	45	-2.496	0
P2	3	64	0	45	-2.496	0
P2	3	65	0	45	0.128	1
P2	3	66	0	45	0.128	1
P2	3	67	0	45	-2.496	0
P2	3	68	0	45	-2.432	1
P2	3	69	0	45	0.064	1
P2	3	70	0	45	0.064	1
P2	3	71	0	45	0.064	1
P2	3	72	0	45	-2.56	0
P2	30	1	0	45	-4.416	0
P2	30	2	0	45	4.416	1
P2	30	3	0	45	4.416	0
P2	30	4	0	45	-4.416	0
P2	30	5	0	45	6.336	1
P2	30	6	0	45	5.952	1
P2	30	7	0	45	5.632	1
P2	30	8	0	45	-3.52	0
P2	30	9	0	45	-2.752	0
P2	30	10	0	45	-2.176	0
P2	30	11	0	45	5.376	1
P2	30	12	0	45	-1.728	1
P2	30	13	0	45	5.184	1
P2	30	14	0	45	-3.008	0
P2	30	15	0	45	-2.688	0
P2	30	16	0	45	-2.432	0
P2	30	17	0	45	5.056	0
P2	30	18	0	45	-2.304	0
P2	30	19	0	45	-2.176	0
P2	30	20	0	45	-2.112	1
P2	30	21	0	45	-2.496	0
P2	30	22	0	45	-2.368	0
P2	30	23	0	45	5.632	1
P2	30	24	0	45	5.504	1
P2	30	25	0	45	5.44	1
P2	30	26	0	45	-2.368	0
P2	30	27	0	45	5.312	1
P2	30	28	0	45	-2.304	0
P2	30	29	0	45	5.312	1
P2	30	30	0	45	5.248	1
P2	30	31	0	45	-2.24	0
P2	30	32	0	45	-2.24	0
P2	30	33	0	45	-2.176	0
P2	30	34	0	45	5.184	1
P2	30	35	0	45	5.12	1
P2	30	36	0	45	4.992	1
P2	30	37	0	45	4.928	1
P2	30	38	0	45	-2.112	0
P2	30	39	0	45	-2.048	0
P2	30	40	0	45	-1.984	0
P2	30	41	0	45	4.864	1
P2	30	42	0	45	-1.984	0
P2	30	43	0	45	4.8	1
P2	30	44	0	45	-1.92	0
P2	30	45	0	45	4.736	1
P2	30	46	0	45	-1.92	0
P2	30	47	0	45	4.672	1
P2	30	48	0	45	3.968	1
P2	30	49	0	45	3.904	1
P2	30	50	0	45	3.712	1
P2	30	51	0	45	3.072	1
P2	30	52	0	45	2.432	1
P2	30	53	0	45	-1.856	0
P2	30	54	0	45	-1.536	0
P2	30	55	0	45	1.92	0
P2	30	56	0	45	3.328	1
P2	30	57	0	45	2.944	1
P2	30	58	0	45	2.688	0
P2	30	59	0	45	3.648	1
P2	30	60	0	45	3.328	1
P2	30	61	0	45	3.136	1
P2	30	62	0	45	-1.472	0
P2	30	63	0	45	3.072	1
P2	30	64	0	45	2.944	1
P2	30	65	0	45	-1.344	0
P2	30	66	0	45	-1.28	0
P2	30	67	0	45	-1.152	0
P2	30	68	0	45	-0.96	0
P2	30	69	0	45	-0.768	0
P2	30	70	0	45	-0.64	0
P2	30	71	0	45	-0.512	0
P2	30	72	0	45	-0.448	1
P2	11	1	0	90	-4.416	0
P2	11	2	0	90	4.416	1
P2	11	3	0	90	4.416	1
P2	11	4	0	90	-4.416	0
P2	11	5	0	90	3.52	1
P2	11	6	0	90	2.752	1
P2	11	7	0	90	2.176	1
P2	11	8	0	90	1.728	1
P2	11	9	0	90	-3.52	0
P2	11	10	0	90	1.344	1
P2	11	11	0	90	-2.752	0
P2	11	12	0	90	1.088	1
P2	11	13	0	90	-2.176	0
P2	11	14	0	90	0.896	1
P2	11	15	0	90	-1.728	0
P2	11	16	0	90	0.704	1
P2	11	17	0	90	-1.344	0
P2	11	18	0	90	-1.088	0
P2	11	19	0	90	-0.896	0
P2	11	20	0	90	-0.704	0
P2	11	21	0	90	-0.576	0
P2	11	22	0	90	0.576	1
P2	11	23	0	90	0.512	0
P2	11	24	0	90	-0.512	0
P2	11	25	0	90	-0.448	0
P2	11	26	0	90	-0.384	0
P2	11	27	0	90	0.96	1
P2	11	28	0	90	0.832	1
P2	11	29	0	90	-0.32	0
P2	11	30	0	90	-0.256	0
P2	11	31	0	90	0.768	0
P2	11	32	0	90	-0.256	0
P2	11	33	0	90	-0.192	1
P2	11	34	0	90	-0.384	1
P2	11	35	0	90	1.152	1
P2	11	36	0	90	-0.576	0
P2	11	37	0	90	-0.512	0
P2	11	38	0	90	1.024	1
P2	11	39	0	90	-0.512	0
P2	11	40	0	90	-0.448	0
P2	11	41	0	90	0.96	0
P2	11	42	0	90	1.28	0
P2	11	43	0	90	1.92	1
P2	11	44	0	90	-0.448	0
P2	11	45	0	90	-0.384	0
P2	11	46	0	90	-0.384	0
P2	11	47	0	90	1.728	0
P2	11	48	0	90	-0.32	0
P2	11	49	0	90	2.496	1
P2	11	50	0	90	-0.32	1
P2	11	51	0	90	-0.448	0
P2	11	52	0	90	2.304	1
P2	11	53	0	90	-0.448	0
P2	11	54	0	90	2.176	0
P2	11	55	0	90	-0.448	0
P2	11	56	0	90	2.944	0
P2	11	57	0	90	4.608	1
P2	11	58	0	90	-0.448	0
P2	11	59	0	90	4.032	1
P2	11	60	0	90	-0.384	0
P2	11	61	0	90	3.776	1
P2	11	62	0	90	3.584	1
P2	11	63	0	90	3.392	1
P2	11	64	0	90	3.264	1
P2	11	65	0	90	-0.384	0
P2	11	66	0	90	3.136	1
P2	11	67	0	90	2.88	1
P2	11	68	0	90	-0.384	0
P2	11	69	0	90	2.752	1
P2	11	70	0	90	-0.32	0
P2	11	71	0	90	2.688	1
P2	11	72	0	90	2.624	1
P2	44	1	0	90	-4.416	0
P2	44	2	0	90	4.416	1
P2	44	3	0	90	4.416	1
P2	44	4	0	90	3.52	1
P2	44	5	0	90	-4.416	1
P2	44	6	0	90	-6.336	0
P2	44	7	0	90	2.752	1
P2	44	8	0	90	2.176	1
P2	44	9	0	90	1.728	0
P2	44	10	0	90	3.008	1
P2	44	11	0	90	-5.952	0
P2	44	12	0	90	2.688	0
P2	44	13	0	90	-5.632	0
P2	44	14	0	90	-5.376	0
P2	44	15	0	90	-5.184	0
P2	44	16	0	90	-5.056	0
P2	44	17	0	90	-4.864	0
P2	44	18	0	90	-4.8	0
P2	44	19	0	90	3.904	0
P2	44	20	0	90	5.824	1
P2	44	21	0	90	5.312	1
P2	44	22	0	90	4.928	1
P2	44	23	0	90	4.672	1
P2	44	24	0	90	4.544	1
P2	44	25	0	90	4.352	1
P2	44	26	0	90	4.224	1
P2	44	27	0	90	-4.608	0
P2	44	28	0	90	4.096	0
P2	44	29	0	90	-3.968	0
P2	44	30	0	90	-3.84	0
P2	44	31	0	90	4.48	1
P2	44	32	0	90	4.416	1
P2	44	33	0	90	4.352	1
P2	44	34	0	90	-3.52	0
P2	44	35	0	90	-2.88	0
P2	44	36	0	90	4.288	1
P2	44	37	0	90	4.288	1
P2	44	38	0	90	-2.24	0
P2	44	39	0	90	-1.792	0
P2	44	40	0	90	-1.408	1
P2	44	41	0	90	-2.496	0
P2	44	42	0	90	-2.24	0
P2	44	43	0	90	4.224	0
P2	44	44	0	90	4.416	1
P2	44	45	0	90	4.352	1
P2	44	46	0	90	-1.984	0
P2	44	47	0	90	4.352	1
P2	44	48	0	90	4.352	1
P2	44	49	0	90	4.288	1
P2	44	50	0	90	4.288	1
P2	44	51	0	90	-1.92	0
P2	44	52	0	90	-1.792	0
P2	44	53	0	90	4.288	1
P2	44	54	0	90	-1.728	0
P2	44	55	0	90	-1.664	0
P2	44	56	0	90	-1.6	0
P2	44	57	0	90	4.288	1
P2	44	58	0	90	-1.536	0
P2	44	59	0	90	-1.216	1
P2	44	60	0	90	-1.6	0
P2	44	61	0	90	4.224	1
P2	44	62	0	90	4.224	1
P2	44	63	0	90	4.224	1
P2	44	64	0	90	-1.6	0
P2	44	65	0	90	4.16	1
P2	44	66	0	90	-1.6	1
P2	44	67	0	90	-1.728	0
P2	44	68	0	90	-1.728	0
P2	44	69	0	90	-1.664	1
P2	44	70	0	90	-1.792	0
P2	44	71	0	90	-1.792	0
P2	44	72	0	90	4.16	1
P2	75	1	0	90	-4.416	0
P2	75	2	0	90	4.416	1
P2	75	3	0	90	-4.416	0
P2	75	4	0	90	-3.52	0
P2	75	5	0	90	4.416	1
P2	75	6	0	90	3.52	1
P2	75	7	0	90	2.752	1
P2	75	8	0	90	-2.752	1
P2	75	9	0	90	-4.608	0
P2	75	10	0	90	2.176	1
P2	75	11	0	90	1.728	1
P2	75	12	0	90	1.344	1
P2	75	13	0	90	1.088	1
P2	75	14	0	90	-4.032	0
P2	75	15	0	90	0.896	1
P2	75	16	0	90	-3.712	0
P2	75	17	0	90	0.704	1
P2	75	18	0	90	-3.52	0
P2	75	19	0	90	0.576	1
P2	75	20	0	90	0.512	1
P2	75	21	0	90	-3.328	0
P2	75	22	0	90	-3.2	0
P2	75	23	0	90	0.448	1
P2	75	24	0	90	0.384	0
P2	75	25	0	90	0.704	1
P2	75	26	0	90	-3.136	0
P2	75	27	0	90	0.64	0
P2	75	28	0	90	-3.008	0
P2	75	29	0	90	0.96	0
P2	75	30	0	90	-2.944	0
P2	75	31	0	90	-2.432	0
P2	75	32	0	90	1.536	0
P2	75	33	0	90	-2.304	0
P2	75	34	0	90	2.432	1
P2	75	35	0	90	-2.176	0
P2	75	36	0	90	2.24	1
P2	75	37	0	90	1.984	1
P2	75	38	0	90	1.92	1
P2	75	39	0	90	1.792	1
P2	75	40	0	90	1.728	1
P2	75	41	0	90	-1.92	1
P2	75	42	0	90	-2.56	0
P2	75	43	0	90	1.664	1
P2	75	44	0	90	-2.496	0
P2	75	45	0	90	1.472	1
P2	75	46	0	90	-2.496	0
P2	75	47	0	90	-2.432	0
P2	75	48	0	90	1.408	1
P2	75	49	0	90	1.344	0
P2	75	50	0	90	-2.368	0
P2	75	51	0	90	-2.24	0
P2	75	52	0	90	-2.176	0
P2	75	53	0	90	1.664	1
P2	75	54	0	90	1.664	1
P2	75	55	0	90	-1.728	0
P2	75	56	0	90	1.6	1
P2	75	57	0	90	-1.6	0
P2	75	58	0	90	-1.536	1
P2	75	59	0	90	1.6	1
P2	75	60	0	90	1.536	1
P2	75	61	0	90	-2.176	0
P2	75	62	0	90	-2.112	0
P2	75	63	0	90	-2.048	0
P2	75	64	0	90	-1.984	0
P2	75	65	0	90	1.472	1
P2	75	66	0	90	-1.92	0
P2	75	67	0	90	1.472	1
P2	75	68	0	90	1.408	1
P2	75	69	0	90	-1.856	1
P2	75	70	0	90	-2.112	0
P2	75	71	0	90	-2.048	0
P2	75	72	0	90	-2.048	0
P2	83	1	0	90	4.416	1
P2	83	2	0	90	-4.416	0
P2	83	3	0	90	4.416	1
P2	83	4	0	90	-4.416	0
P2	83	5	0	90	-3.52	0
P2	83	6	0	90	3.52	1
P2	83	7	0	90	2.752	1
P2	83	8	0	90	-2.752	0
P2	83	9	0	90	-2.176	0
P2	83	10	0	90	2.176	1
P2	83	11	0	90	1.728	1
P2	83	12	0	90	1.344	1
P2	83	13	0	90	-1.728	0
P2	83	14	0	90	-1.344	0
P2	83	15	0	90	1.088	1
P2	83	16	0	90	-1.088	0
P2	83	17	0	90	-0.896	1
P2	83	18	0	90	-1.664	1
P2	83	19	0	90	0.896	0
P2	83	20	0	90	-2.752	0
P2	83	21	0	90	1.664	1
P2	83	22	0	90	1.472	1
P2	83	23	0	90	1.344	1
P2	83	24	0	90	-2.368	0
P2	83	25	0	90	1.216	1
P2	83	26	0	90	-2.24	1
P2	83	27	0	90	-3.072	0
P2	83	28	0	90	-2.816	0
P2	83	29	0	90	-2.688	0
P2	83	30	0	90	1.152	1
P2	83	31	0	90	1.088	1
P2	83	32	0	90	-2.56	0
P2	83	33	0	90	1.088	1
P2	83	34	0	90	1.024	1
P2	83	35	0	90	0.832	1
P2	83	36	0	90	0.768	1
P2	83	37	0	90	0.704	1
P2	83	38	0	90	-2.496	0
P2	83	39	0	90	-2.432	0
P2	83	40	0	90	0.64	1
P2	83	41	0	90	-2.368	0
P2	83	42	0	90	-2.304	0
P2	83	43	0	90	-2.112	0
P2	83	44	0	90	0.576	1
P2	83	45	0	90	0.512	1
P2	83	46	0	90	0.448	1
P2	83	47	0	90	-2.048	0
P2	83	48	0	90	-2.048	0
P2	83	49	0	90	-1.984	0
P2	83	50	0	90	-1.984	0
P2	83	51	0	90	-1.92	0
P2	83	52	0	90	0.384	1
P2	83	53	0	90	0.384	1
P2	83	54	0	90	0.32	1
P2	83	55	0	90	-1.856	1
P2	83	56	0	90	0.256	1
P2	83	57	0	90	-2.112	0
P2	83	58	0	90	0.256	1
P2	83	59	0	90	-2.048	0
P2	83	60	0	90	-2.048	0
P2	83	61	0	90	-2.048	0
P2	83	62	0	90	-1.984	0
P2	83	63	0	90	-1.984	1
P2	83	64	0	90	0.192	1
P2	83	65	0	90	-2.112	0
P2	83	66	0	90	0.192	0
P2	83	67	0	90	0.32	1
P2	83	68	0	90	-2.112	0
P2	83	69	0	90	0.32	0
P2	83	70	0	90	0.512	1
P2	83	71	0	90	0.448	1
P2	83	72	0	90	0.448	1
P2	22	1	11.25	0	4.416	1
P2	22	2	11.25	0	-4.416	0
P2	22	3	11.25	0	-4.416	0
P2	22	4	11.25	0	-3.52	0
P2	22	5	11.25	0	4.416	1
P2	22	6	11.25	0	-2.752	0
P2	22	7	11.25	0	3.52	1
P2	22	8	11.25	0	2.752	1
P2	22	9	11.25	0	2.176	1
P2	22	10	11.25	0	1.728	1
P2	22	11	11.25	0	-2.176	0
P2	22	12	11.25	0	1.344	0
P2	22	13	11.25	0	-1.728	0
P2	22	14	11.25	0	-1.344	0
P2	22	15	11.25	0	-1.088	0
P2	22	16	11.25	0	-0.896	1
P2	22	17	11.25	0	2.368	0
P2	22	18	11.25	0	3.776	1
P2	22	19	11.25	0	3.392	1
P2	22	20	11.25	0	3.072	1
P2	22	21	11.25	0	2.944	1
P2	22	22	11.25	0	-1.664	0
P2	22	23	11.25	0	-1.472	0
P2	22	24	11.25	0	2.816	1
P2	22	25	11.25	0	-1.344	0
P2	22	26	11.25	0	2.688	1
P2	22	27	11.25	0	-1.216	0
P2	22	28	11.25	0	-1.152	0
P2	22	29	11.25	0	2.624	1
P2	22	30	11.25	0	-1.088	0
P2	22	31	11.25	0	2.496	0
P2	22	32	11.25	0	-1.088	0
P2	22	33	11.25	0	-1.024	0
P2	22	34	11.25	0	2.816	1
P2	22	35	11.25	0	2.752	0
P2	22	36	11.25	0	-0.832	1
P2	22	37	11.25	0	3.072	1
P2	22	38	11.25	0	2.944	0
P2	22	39	11.25	0	3.328	1
P2	22	40	11.25	0	-1.088	0
P2	22	41	11.25	0	3.2	1
P2	22	42	11.25	0	-1.088	0
P2	22	43	11.25	0	3.136	1
P2	22	44	11.25	0	3.072	1
P2	22	45	11.25	0	3.072	1
P2	22	46	11.25	0	-1.088	0
P2	22	47	11.25	0	-1.024	0
P2	22	48	11.25	0	3.008	1
P2	22	49	11.25	0	3.008	1
P2	22	50	11.25	0	-1.024	0
P2	22	51	11.25	0	-1.024	0
P2	22	52	11.25	0	2.944	1
P2	22	53	11.25	0	-1.024	0
P2	22	54	11.25	0	2.944	1
P2	22	55	11.25	0	2.88	1
P2	22	56	11.25	0	-0.96	0
P2	22	57	11.25	0	-0.96	0
P2	22	58	11.25	0	2.88	1
P2	22	59	11.25	0	-0.96	0
P2	22	60	11.25	0	-0.896	0
P2	22	61	11.25	0	2.88	1
P2	22	62	11.25	0	-0.832	0
P2	22	63	11.25	0	-0.768	0
P2	22	64	11.25	0	-0.704	0
P2	22	65	11.25	0	-0.704	0
P2	22	66	11.25	0	-0.64	0
P2	22	67	11.25	0	-0.576	0
P2	22	68	11.25	0	2.816	1
P2	22	69	11.25	0	-0.576	0
P2	22	70	11.25	0	2.816	1
P2	22	71	11.25	0	2.816	1
P2	22	72	11.25	0	2.816	1
P2	33	1	11.25	0	-4.416	0
P2	33	2	11.25	0	4.416	1
P2	33	3	11.25	0	4.416	1
P2	33	4	11.25	0	-4.416	0
P2	33	5	11.25	0	3.52	1
P2	33	6	11.25	0	2.752	0
P2	33	7	11.25	0	4.608	0
P2	33	8	11.25	0	6.336	1
P2	33	9	11.25	0	-3.52	0
P2	33	10	11.25	0	6.016	1
P2	33	11	11.25	0	-2.752	0
P2	33	12	11.25	0	5.696	1
P2	33	13	11.25	0	-2.176	0
P2	33	14	11.25	0	5.504	1
P2	33	15	11.25	0	-1.728	0
P2	33	16	11.25	0	5.312	1
P2	33	17	11.25	0	-1.344	0
P2	33	18	11.25	0	-1.088	0
P2	33	19	11.25	0	-0.896	0
P2	33	20	11.25	0	-0.704	0
P2	33	21	11.25	0	-0.576	0
P2	33	22	11.25	0	5.12	1
P2	33	23	11.25	0	4.992	1
P2	33	24	11.25	0	-0.512	0
P2	33	25	11.25	0	-0.448	0
P2	33	26	11.25	0	-0.384	0
P2	33	27	11.25	0	4.864	1
P2	33	28	11.25	0	4.352	1
P2	33	29	11.25	0	-0.32	0
P2	33	30	11.25	0	-0.256	0
P2	33	31	11.25	0	4.224	1
P2	33	32	11.25	0	-0.256	0
P2	33	33	11.25	0	-0.192	0
P2	33	34	11.25	0	-0.192	0
P2	33	35	11.25	0	4.096	1
P2	33	36	11.25	0	-0.192	1
P2	33	37	11.25	0	-0.32	0
P2	33	38	11.25	0	3.904	1
P2	33	39	11.25	0	-0.32	0
P2	33	40	11.25	0	-0.256	1
P2	33	41	11.25	0	3.648	1
P2	33	42	11.25	0	3.456	1
P2	33	43	11.25	0	3.328	1
P2	33	44	11.25	0	-0.384	0
P2	33	45	11.25	0	-0.384	0
P2	33	46	11.25	0	-0.32	0
P2	33	47	11.25	0	3.2	0
P2	33	48	11.25	0	-0.32	0
P2	33	49	11.25	0	3.648	0
P2	33	50	11.25	0	-0.32	0
P2	33	51	11.25	0	-0.32	0
P2	33	52	11.25	0	4.224	1
P2	33	53	11.25	0	-0.32	0
P2	33	54	11.25	0	4.16	1
P2	33	55	11.25	0	-0.256	0
P2	33	56	11.25	0	4.032	1
P2	33	57	11.25	0	3.904	1
P2	33	58	11.25	0	-0.256	0
P2	33	59	11.25	0	3.84	1
P2	33	60	11.25	0	-0.192	0
P2	33	61	11.25	0	3.776	1
P2	33	62	11.25	0	3.712	1
P2	33	63	11.25	0	3.584	1
P2	33	64	11.25	0	3.52	1
P2	33	65	11.25	0	-0.192	1
P2	33	66	11.25	0	3.52	1
P2	33	67	11.25	0	3.456	0
P2	33	68	11.25	0	-0.32	0
P2	33	69	11.25	0	3.712	0
P2	33	70	11.25	0	-0.32	0
P2	33	71	11.25	0	3.904	1
P2	33	72	11.25	0	3.84	1
P2	57	1	11.25	0	-4.416	0
P2	57	2	11.25	0	4.416	1
P2	57	3	11.25	0	4.416	1
P2	57	4	11.25	0	-4.416	0
P2	57	5	11.25	0	3.52	1
P2	57	6	11.25	0	2.752	0
P2	57	7	11.25	0	4.608	1
P2	57	8	11.25	0	4.032	1
P2	57	9	11.25	0	-3.52	0
P2	57	10	11.25	0	3.712	1
P2	57	11	11.25	0	-2.752	0
P2	57	12	11.25	0	3.52	1
P2	57	13	11.25	0	-2.176	0
P2	57	14	11.25	0	3.328	1
P2	57	15	11.25	0	-1.728	0
P2	57	16	11.25	0	3.2	1
P2	57	17	11.25	0	-1.344	0
P2	57	18	11.25	0	-1.088	0
P2	57	19	11.25	0	-0.896	0
P2	57	20	11.25	0	-0.704	0
P2	57	21	11.25	0	-0.576	0
P2	57	22	11.25	0	3.136	1
P2	57	23	11.25	0	3.008	1
P2	57	24	11.25	0	-0.512	0
P2	57	25	11.25	0	-0.448	0
P2	57	26	11.25	0	-0.384	0
P2	57	27	11.25	0	2.944	1
P2	57	28	11.25	0	2.432	1
P2	57	29	11.25	0	-0.32	0
P2	57	30	11.25	0	-0.256	0
P2	57	31	11.25	0	2.304	1
P2	57	32	11.25	0	-0.256	0
P2	57	33	11.25	0	-0.192	0
P2	57	34	11.25	0	-0.192	0
P2	57	35	11.25	0	2.176	1
P2	57	36	11.25	0	-0.192	0
P2	57	37	11.25	0	-0.192	0
P2	57	38	11.25	0	1.92	1
P2	57	39	11.25	0	-0.128	0
P2	57	40	11.25	0	-0.128	0
P2	57	41	11.25	0	1.536	0
P2	57	42	11.25	0	2.368	1
P2	57	43	11.25	0	2.304	1
P2	57	44	11.25	0	-0.128	0
P2	57	45	11.25	0	-0.128	0
P2	57	46	11.25	0	-0.128	0
P2	57	47	11.25	0	2.176	0
P2	57	48	11.25	0	-0.128	0
P2	57	49	11.25	0	2.56	1
P2	57	50	11.25	0	-0.128	0
P2	57	51	11.25	0	-0.128	0
P2	57	52	11.25	0	2.56	0
P2	57	53	11.25	0	-0.128	0
P2	57	54	11.25	0	3.008	1
P2	57	55	11.25	0	-0.128	0
P2	57	56	11.25	0	2.944	1
P2	57	57	11.25	0	2.88	1
P2	57	58	11.25	0	-0.128	1
P2	57	59	11.25	0	2.88	1
P2	57	60	11.25	0	-0.128	0
P2	57	61	11.25	0	2.816	1
P2	57	62	11.25	0	2.752	0
P2	57	63	11.25	0	2.944	1
P2	57	64	11.25	0	2.944	1
P2	57	65	11.25	0	-0.128	0
P2	57	66	11.25	0	2.88	1
P2	57	67	11.25	0	2.88	1
P2	57	68	11.25	0	-0.128	1
P2	57	69	11.25	0	2.88	1
P2	57	70	11.25	0	-0.192	0
P2	57	71	11.25	0	2.88	1
P2	57	72	11.25	0	2.816	1
P2	7	1	11.25	11.25	-4.416	0
P2	7	2	11.25	11.25	4.416	1
P2	7	3	11.25	11.25	4.416	1
P2	7	4	11.25	11.25	-4.416	1
P2	7	5	11.25	11.25	3.52	1
P2	7	6	11.25	11.25	2.752	1
P2	7	7	11.25	11.25	2.176	1
P2	7	8	11.25	11.25	1.728	1
P2	7	9	11.25	11.25	-6.336	0
P2	7	10	11.25	11.25	1.344	1
P2	7	11	11.25	11.25	-5.952	0
P2	7	12	11.25	11.25	1.088	0
P2	7	13	11.25	11.25	-5.632	0
P2	7	14	11.25	11.25	1.984	1
P2	7	15	11.25	11.25	-5.376	0
P2	7	16	11.25	11.25	1.792	1
P2	7	17	11.25	11.25	-5.184	0
P2	7	18	11.25	11.25	-5.056	0
P2	7	19	11.25	11.25	-4.864	0
P2	7	20	11.25	11.25	-4.8	0
P2	7	21	11.25	11.25	-4.608	0
P2	7	22	11.25	11.25	1.6	1
P2	7	23	11.25	11.25	1.472	1
P2	7	24	11.25	11.25	-3.968	0
P2	7	25	11.25	11.25	-3.84	1
P2	7	26	11.25	11.25	-4.736	0
P2	7	27	11.25	11.25	1.408	1
P2	7	28	11.25	11.25	1.344	1
P2	7	29	11.25	11.25	-4.672	0
P2	7	30	11.25	11.25	-4.608	0
P2	7	31	11.25	11.25	1.28	1
P2	7	32	11.25	11.25	-4.608	0
P2	7	33	11.25	11.25	-4.544	0
P2	7	34	11.25	11.25	-4.352	0
P2	7	35	11.25	11.25	1.216	1
P2	7	36	11.25	11.25	-4.288	0
P2	7	37	11.25	11.25	-4.224	1
P2	7	38	11.25	11.25	1.152	1
P2	7	39	11.25	11.25	-4.544	0
P2	7	40	11.25	11.25	-4.544	0
P2	7	41	11.25	11.25	0.896	1
P2	7	42	11.25	11.25	0.832	1
P2	7	43	11.25	11.25	0.768	1
P2	7	44	11.25	11.25	-4.48	0
P2	7	45	11.25	11.25	-4.48	0
P2	7	46	11.25	11.25	-4.48	0
P2	7	47	11.25	11.25	0.704	1
P2	7	48	11.25	11.25	-4.416	0
P2	7	49	11.25	11.25	0.64	1
P2	7	50	11.25	11.25	-4.352	1
P2	7	51	11.25	11.25	-4.544	0
P2	7	52	11.25	11.25	0.576	1
P2	7	53	11.25	11.25	-4.48	0
P2	7	54	11.25	11.25	0.448	1
P2	7	55	11.25	11.25	-4.48	0
P2	7	56	11.25	11.25	0.384	1
P2	7	57	11.25	11.25	0.32	1
P2	7	58	11.25	11.25	-4.48	0
P2	7	59	11.25	11.25	0.32	1
P2	7	60	11.25	11.25	-4.48	1
P2	7	61	11.25	11.25	0.256	1
P2	7	62	11.25	11.25	0.256	1
P2	7	63	11.25	11.25	0.192	1
P2	7	64	11.25	11.25	0.192	1
P2	7	65	11.25	11.25	-4.544	0
P2	7	66	11.25	11.25	0.192	1
P2	7	67	11.25	11.25	0.128	1
P2	7	68	11.25	11.25	-4.544	1
P2	7	69	11.25	11.25	0.128	1
P2	7	70	11.25	11.25	-4.608	0
P2	7	71	11.25	11.25	0.128	1
P2	7	72	11.25	11.25	0.128	1
P2	59	1	11.25	11.25	4.416	1
P2	59	2	11.25	11.25	-4.416	0
P2	59	3	11.25	11.25	-4.416	0
P2	59	4	11.25	11.25	-3.52	0
P2	59	5	11.25	11.25	-2.752	0
P2	59	6	11.25	11.25	4.416	1
P2	59	7	11.25	11.25	3.52	1
P2	59	8	11.25	11.25	-2.176	0
P2	59	9	11.25	11.25	-1.728	1
P2	59	10	11.25	11.25	2.752	1
P2	59	11	11.25	11.25	2.176	1
P2	59	12	11.25	11.25	1.728	1
P2	59	13	11.25	11.25	-3.008	0
P2	59	14	11.25	11.25	-2.688	0
P2	59	15	11.25	11.25	1.344	1
P2	59	16	11.25	11.25	-2.432	0
P2	59	17	11.25	11.25	1.088	1
P2	59	18	11.25	11.25	-2.304	0
P2	59	19	11.25	11.25	0.896	1
P2	59	20	11.25	11.25	-2.176	0
P2	59	21	11.25	11.25	-2.112	0
P2	59	22	11.25	11.25	0.704	0
P2	59	23	11.25	11.25	1.344	1
P2	59	24	11.25	11.25	1.152	1
P2	59	25	11.25	11.25	-1.984	1
P2	59	26	11.25	11.25	1.088	1
P2	59	27	11.25	11.25	-2.304	0
P2	59	28	11.25	11.25	1.024	1
P2	59	29	11.25	11.25	0.96	1
P2	59	30	11.25	11.25	-2.24	0
P2	59	31	11.25	11.25	-2.176	0
P2	59	32	11.25	11.25	0.896	1
P2	59	33	11.25	11.25	-2.176	0
P2	59	34	11.25	11.25	0.832	1
P2	59	35	11.25	11.25	-2.112	1
P2	59	36	11.25	11.25	0.832	1
P2	59	37	11.25	11.25	0.704	1
P2	59	38	11.25	11.25	0.576	1
P2	59	39	11.25	11.25	0.576	1
P2	59	40	11.25	11.25	0.512	1
P2	59	41	11.25	11.25	-2.304	1
P2	59	42	11.25	11.25	-2.56	1
P2	59	43	11.25	11.25	0.448	1
P2	59	44	11.25	11.25	0.448	1
P2	59	45	11.25	11.25	-3.136	0
P2	59	46	11.25	11.25	-3.008	0
P2	59	47	11.25	11.25	0.384	1
P2	59	48	11.25	11.25	0.384	0
P2	59	49	11.25	11.25	0.576	1
P2	59	50	11.25	11.25	-2.816	0
P2	59	51	11.25	11.25	-2.752	0
P2	59	52	11.25	11.25	0.576	1
P2	59	53	11.25	11.25	-2.688	1
P2	59	54	11.25	11.25	0.512	1
P2	59	55	11.25	11.25	0.512	1
P2	59	56	11.25	11.25	-3.008	0
P2	59	57	11.25	11.25	0.512	1
P2	59	58	11.25	11.25	-2.944	0
P2	59	59	11.25	11.25	-2.88	0
P2	59	60	11.25	11.25	0.512	1
P2	59	61	11.25	11.25	0.448	1
P2	59	62	11.25	11.25	-2.816	0
P2	59	63	11.25	11.25	-2.816	0
P2	59	64	11.25	11.25	-2.752	0
P2	59	65	11.25	11.25	0.384	1
P2	59	66	11.25	11.25	-2.688	0
P2	59	67	11.25	11.25	0.32	1
P2	59	68	11.25	11.25	0.32	1
P2	59	69	11.25	11.25	-2.688	0
P2	59	70	11.25	11.25	-2.624	0
P2	59	71	11.25	11.25	-2.624	0
P2	59	72	11.25	11.25	-2.56	0
P2	65	1	11.25	11.25	-4.416	0
P2	65	2	11.25	11.25	4.416	1
P2	65	3	11.25	11.25	4.416	1
P2	65	4	11.25	11.25	3.52	1
P2	65	5	11.25	11.25	2.752	0
P2	65	6	11.25	11.25	4.608	1
P2	65	7	11.25	11.25	-4.416	0
P2	65	8	11.25	11.25	-3.52	0
P2	65	9	11.25	11.25	-2.752	0
P2	65	10	11.25	11.25	-2.176	1
P2	65	11	11.25	11.25	-3.712	0
P2	65	12	11.25	11.25	-3.264	0
P2	65	13	11.25	11.25	4.032	1
P2	65	14	11.25	11.25	-3.008	0
P2	65	15	11.25	11.25	-2.816	0
P2	65	16	11.25	11.25	-2.688	0
P2	65	17	11.25	11.25	-2.56	0
P2	65	18	11.25	11.25	-2.496	0
P2	65	19	11.25	11.25	3.712	1
P2	65	20	11.25	11.25	3.52	1
P2	65	21	11.25	11.25	-2.432	0
P2	65	22	11.25	11.25	3.328	1
P2	65	23	11.25	11.25	-2.304	0
P2	65	24	11.25	11.25	3.2	1
P2	65	25	11.25	11.25	-1.92	0
P2	65	26	11.25	11.25	3.136	1
P2	65	27	11.25	11.25	-1.792	0
P2	65	28	11.25	11.25	3.008	1
P2	65	29	11.25	11.25	2.944	1
P2	65	30	11.25	11.25	-1.664	1
P2	65	31	11.25	11.25	-2.368	0
P2	65	32	11.25	11.25	2.432	1
P2	65	33	11.25	11.25	-2.304	1
P2	65	34	11.25	11.25	-2.496	0
P2	65	35	11.25	11.25	-2.496	0
P2	65	36	11.25	11.25	2.304	1
P2	65	37	11.25	11.25	-2.432	0
P2	65	38	11.25	11.25	2.176	1
P2	65	39	11.25	11.25	1.92	1
P2	65	40	11.25	11.25	1.536	1
P2	65	41	11.25	11.25	1.216	1
P2	65	42	11.25	11.25	-2.432	0
P2	65	43	11.25	11.25	0.96	1
P2	65	44	11.25	11.25	0.768	1
P2	65	45	11.25	11.25	-2.432	0
P2	65	46	11.25	11.25	0.64	1
P2	65	47	11.25	11.25	-2.368	0
P2	65	48	11.25	11.25	-2.368	0
P2	65	49	11.25	11.25	0.512	1
P2	65	50	11.25	11.25	-2.304	0
P2	65	51	11.25	11.25	0.448	1
P2	65	52	11.25	11.25	0.384	1
P2	65	53	11.25	11.25	-2.304	1
P2	65	54	11.25	11.25	0.32	1
P2	65	55	11.25	11.25	-2.432	1
P2	65	56	11.25	11.25	0.256	1
P2	65	57	11.25	11.25	-2.496	1
P2	65	58	11.25	11.25	0.256	1
P2	65	59	11.25	11.25	-2.624	0
P2	65	60	11.25	11.25	0.256	1
P2	65	61	11.25	11.25	0.192	1
P2	65	62	11.25	11.25	-2.624	0
P2	65	63	11.25	11.25	0.192	1
P2	65	64	11.25	11.25	0.192	1
P2	65	65	11.25	11.25	0.128	1
P2	65	66	11.25	11.25	-2.56	0
P2	65	67	11.25	11.25	0.128	1
P2	65	68	11.25	11.25	-2.56	0
P2	65	69	11.25	11.25	-2.56	0
P2	65	70	11.25	11.25	0.128	1
P2	65	71	11.25	11.25	-2.56	1
P2	65	72	11.25	11.25	0.128	1
P2	76	1	11.25	11.25	-4.416	0
P2	76	2	11.25	11.25	4.416	0
P2	76	3	11.25	11.25	4.416	1
P2	76	4	11.25	11.25	-4.416	0
P2	76	5	11.25	11.25	3.52	1
P2	76	6	11.25	11.25	2.752	1
P2	76	7	11.25	11.25	2.176	1
P2	76	8	11.25	11.25	1.728	1
P2	76	9	11.25	11.25	-3.52	0
P2	76	10	11.25	11.25	1.344	1
P2	76	11	11.25	11.25	-2.752	0
P2	76	12	11.25	11.25	1.088	1
P2	76	13	11.25	11.25	-2.176	0
P2	76	14	11.25	11.25	0.896	1
P2	76	15	11.25	11.25	-1.728	1
P2	76	16	11.25	11.25	0.704	1
P2	76	17	11.25	11.25	-3.008	0
P2	76	18	11.25	11.25	-2.688	0
P2	76	19	11.25	11.25	-2.432	1
P2	76	20	11.25	11.25	-3.264	0
P2	76	21	11.25	11.25	-3.008	0
P2	76	22	11.25	11.25	0.576	1
P2	76	23	11.25	11.25	0.512	1
P2	76	24	11.25	11.25	-2.88	0
P2	76	25	11.25	11.25	-2.752	0
P2	76	26	11.25	11.25	-2.688	0
P2	76	27	11.25	11.25	0.448	1
P2	76	28	11.25	11.25	0.384	1
P2	76	29	11.25	11.25	-2.624	0
P2	76	30	11.25	11.25	-2.56	0
P2	76	31	11.25	11.25	0.32	1
P2	76	32	11.25	11.25	-2.496	0
P2	76	33	11.25	11.25	-2.368	1
P2	76	34	11.25	11.25	-2.624	0
P2	76	35	11.25	11.25	0.256	1
P2	76	36	11.25	11.25	-2.624	1
P2	76	37	11.25	11.25	-2.752	0
P2	76	38	11.25	11.25	0.256	1
P2	76	39	11.25	11.25	-2.752	0
P2	76	40	11.25	11.25	-2.752	0
P2	76	41	11.25	11.25	0.192	1
P2	76	42	11.25	11.25	0.192	1
P2	76	43	11.25	11.25	0.192	1
P2	76	44	11.25	11.25	-2.688	0
P2	76	45	11.25	11.25	-2.688	0
P2	76	46	11.25	11.25	-2.624	0
P2	76	47	11.25	11.25	0.192	1
P2	76	48	11.25	11.25	-2.624	0
P2	76	49	11.25	11.25	0.128	1
P2	76	50	11.25	11.25	-2.624	1
P2	76	51	11.25	11.25	-2.752	0
P2	76	52	11.25	11.25	0.128	0
P2	76	53	11.25	11.25	-2.688	0
P2	76	54	11.25	11.25	0.192	1
P2	76	55	11.25	11.25	-2.688	0
P2	76	56	11.25	11.25	0.192	1
P2	76	57	11.25	11.25	0.192	1
P2	76	58	11.25	11.25	-2.688	0
P2	76	59	11.25	11.25	0.192	1
P2	76	60	11.25	11.25	-2.688	0
P2	76	61	11.25	11.25	0.192	1
P2	76	62	11.25	11.25	0.192	1
P2	76	63	11.25	11.25	0.128	1
P2	76	64	11.25	11.25	0.128	1
P2	76	65	11.25	11.25	-2.688	0
P2	76	66	11.25	11.25	0.128	1
P2	76	67	11.25	11.25	0.128	1
P2	76	68	11.25	11.25	-2.688	0
P2	76	69	11.25	11.25	0.128	1
P2	76	70	11.25	11.25	-2.624	0
P2	76	71	11.25	11.25	0.128	0
P2	76	72	11.25	11.25	0.192	1
P2	9	1	11.25	22.5	4.416	1
P2	9	2	11.25	22.5	-4.416	0
P2	9	3	11.25	22.5	4.416	1
P2	9	4	11.25	22.5	3.52	1
P2	9	5	11.25	22.5	2.752	1
P2	9	6	11.25	22.5	-4.416	0
P2	9	7	11.25	22.5	-3.52	0
P2	9	8	11.25	22.5	-2.752	1
P2	9	9	11.25	22.5	2.176	1
P2	9	10	11.25	22.5	-4.608	0
P2	9	11	11.25	22.5	1.728	1
P2	9	12	11.25	22.5	1.344	1
P2	9	13	11.25	22.5	-4.032	0
P2	9	14	11.25	22.5	1.088	1
P2	9	15	11.25	22.5	-3.712	0
P2	9	16	11.25	22.5	-3.52	1
P2	9	17	11.25	22.5	-4.416	0
P2	9	18	11.25	22.5	0.896	1
P2	9	19	11.25	22.5	0.704	1
P2	9	20	11.25	22.5	-4.096	0
P2	9	21	11.25	22.5	0.576	1
P2	9	22	11.25	22.5	-3.968	0
P2	9	23	11.25	22.5	0.512	1
P2	9	24	11.25	22.5	0.448	1
P2	9	25	11.25	22.5	-3.84	0
P2	9	26	11.25	22.5	0.384	1
P2	9	27	11.25	22.5	0.32	1
P2	9	28	11.25	22.5	0.256	1
P2	9	29	11.25	22.5	0.256	1
P2	9	30	11.25	22.5	-3.776	0
P2	9	31	11.25	22.5	-3.712	0
P2	9	32	11.25	22.5	-3.648	0
P2	9	33	11.25	22.5	-3.584	0
P2	9	34	11.25	22.5	-3.392	0
P2	9	35	11.25	22.5	-3.328	0
P2	9	36	11.25	22.5	-3.328	0
P2	9	37	11.25	22.5	-3.264	1
P2	9	38	11.25	22.5	0.192	1
P2	9	39	11.25	22.5	-3.584	0
P2	9	40	11.25	22.5	-3.52	0
P2	9	41	11.25	22.5	-3.52	0
P2	9	42	11.25	22.5	-3.456	1
P2	9	43	11.25	22.5	-3.648	0
P2	9	44	11.25	22.5	0.192	1
P2	9	45	11.25	22.5	-3.648	1
P2	9	46	11.25	22.5	0.192	1
P2	9	47	11.25	22.5	0.192	1
P2	9	48	11.25	22.5	-3.776	0
P2	9	49	11.25	22.5	0.128	1
P2	9	50	11.25	22.5	-3.712	0
P2	9	51	11.25	22.5	-3.712	0
P2	9	52	11.25	22.5	0.128	1
P2	9	53	11.25	22.5	-3.712	0
P2	9	54	11.25	22.5	0.128	1
P2	9	55	11.25	22.5	-3.648	0
P2	9	56	11.25	22.5	0.128	1
P2	9	57	11.25	22.5	0.128	1
P2	9	58	11.25	22.5	-3.648	0
P2	9	59	11.25	22.5	0.128	1
P2	9	60	11.25	22.5	0.128	1
P2	9	61	11.25	22.5	0.128	1
P2	9	62	11.25	22.5	-3.648	0
P2	9	63	11.25	22.5	0.128	1
P2	9	64	11.25	22.5	0.128	1
P2	9	65	11.25	22.5	0.128	1
P2	9	66	11.25	22.5	0.128	1
P2	9	67	11.25	22.5	-3.648	0
P2	9	68	11.25	22.5	0.064	0
P2	9	69	11.25	22.5	0.128	1
P2	9	70	11.25	22.5	0.128	1
P2	9	71	11.25	22.5	-3.584	0
P2	9	72	11.25	22.5	-3.584	1
P2	37	1	11.25	22.5	4.416	1
P2	37	2	11.25	22.5	-4.416	0
P2	37	3	11.25	22.5	4.416	1
P2	37	4	11.25	22.5	-4.416	0
P2	37	5	11.25	22.5	3.52	1
P2	37	6	11.25	22.5	-3.52	0
P2	37	7	11.25	22.5	2.752	1
P2	37	8	11.25	22.5	2.176	1
P2	37	9	11.25	22.5	1.728	1
P2	37	10	11.25	22.5	-2.752	0
P2	37	11	11.25	22.5	1.344	0
P2	37	12	11.25	22.5	-2.176	0
P2	37	13	11.25	22.5	2.368	1
P2	37	14	11.25	22.5	2.112	1
P2	37	15	11.25	22.5	-1.728	0
P2	37	16	11.25	22.5	-1.344	1
P2	37	17	11.25	22.5	-2.368	0
P2	37	18	11.25	22.5	1.92	1
P2	37	19	11.25	22.5	1.792	1
P2	37	20	11.25	22.5	-2.112	1
P2	37	21	11.25	22.5	1.728	0
P2	37	22	11.25	22.5	2.176	1
P2	37	23	11.25	22.5	-3.136	0
P2	37	24	11.25	22.5	2.048	1
P2	37	25	11.25	22.5	-2.816	0
P2	37	26	11.25	22.5	1.984	1
P2	37	27	11.25	22.5	1.92	1
P2	37	28	11.25	22.5	1.856	1
P2	37	29	11.25	22.5	-2.624	0
P2	37	30	11.25	22.5	1.856	1
P2	37	31	11.25	22.5	1.792	1
P2	37	32	11.25	22.5	1.792	1
P2	37	33	11.25	22.5	-2.496	0
P2	37	34	11.25	22.5	-2.432	0
P2	37	35	11.25	22.5	1.664	1
P2	37	36	11.25	22.5	-2.304	0
P2	37	37	11.25	22.5	-2.24	0
P2	37	38	11.25	22.5	-2.176	0
P2	37	39	11.25	22.5	1.664	1
P2	37	40	11.25	22.5	-1.984	0
P2	37	41	11.25	22.5	1.6	1
P2	37	42	11.25	22.5	1.6	1
P2	37	43	11.25	22.5	-1.92	1
P2	37	44	11.25	22.5	-2.304	0
P2	37	45	11.25	22.5	1.536	1
P2	37	46	11.25	22.5	-2.24	0
P2	37	47	11.25	22.5	-2.24	0
P2	37	48	11.25	22.5	-2.176	0
P2	37	49	11.25	22.5	-2.176	0
P2	37	50	11.25	22.5	-2.112	0
P2	37	51	11.25	22.5	-2.112	0
P2	37	52	11.25	22.5	-2.048	0
P2	37	53	11.25	22.5	1.536	1
P2	37	54	11.25	22.5	-2.048	0
P2	37	55	11.25	22.5	-1.984	1
P2	37	56	11.25	22.5	-2.176	0
P2	37	57	11.25	22.5	1.472	1
P2	37	58	11.25	22.5	-2.176	0
P2	37	59	11.25	22.5	1.472	1
P2	37	60	11.25	22.5	1.152	1
P2	37	61	11.25	22.5	1.088	1
P2	37	62	11.25	22.5	-2.112	0
P2	37	63	11.25	22.5	1.024	0
P2	37	64	11.25	22.5	1.472	1
P2	37	65	11.25	22.5	-2.112	0
P2	37	66	11.25	22.5	-2.112	0
P2	37	67	11.25	22.5	1.472	1
P2	37	68	11.25	22.5	1.472	1
P2	37	69	11.25	22.5	1.408	1
P2	37	70	11.25	22.5	1.344	1
P2	37	71	11.25	22.5	-2.112	0
P2	37	72	11.25	22.5	-2.048	0
P2	47	1	11.25	22.5	4.416	1
P2	47	2	11.25	22.5	-4.416	0
P2	47	3	11.25	22.5	4.416	1
P2	47	4	11.25	22.5	3.52	1
P2	47	5	11.25	22.5	-4.416	0
P2	47	6	11.25	22.5	-3.52	0
P2	47	7	11.25	22.5	2.752	1
P2	47	8	11.25	22.5	-2.752	1
P2	47	9	11.25	22.5	-4.608	0
P2	47	10	11.25	22.5	2.176	1
P2	47	11	11.25	22.5	-4.032	0
P2	47	12	11.25	22.5	1.728	0
P2	47	13	11.25	22.5	-3.712	0
P2	47	14	11.25	22.5	-3.52	0
P2	47	15	11.25	22.5	3.008	1
P2	47	16	11.25	22.5	-3.328	0
P2	47	17	11.25	22.5	2.688	1
P2	47	18	11.25	22.5	-3.2	0
P2	47	19	11.25	22.5	2.432	1
P2	47	20	11.25	22.5	-3.136	0
P2	47	21	11.25	22.5	-3.008	1
P2	47	22	11.25	22.5	-3.328	0
P2	47	23	11.25	22.5	2.304	1
P2	47	24	11.25	22.5	-3.328	0
P2	47	25	11.25	22.5	2.176	1
P2	47	26	11.25	22.5	2.112	1
P2	47	27	11.25	22.5	1.984	1
P2	47	28	11.25	22.5	-3.264	0
P2	47	29	11.25	22.5	1.92	0
P2	47	30	11.25	22.5	-3.2	0
P2	47	31	11.25	22.5	2.24	1
P2	47	32	11.25	22.5	-3.2	0
P2	47	33	11.25	22.5	2.176	1
P2	47	34	11.25	22.5	-3.136	0
P2	47	35	11.25	22.5	2.112	1
P2	47	36	11.25	22.5	-3.136	0
P2	47	37	11.25	22.5	-3.072	0
P2	47	38	11.25	22.5	-3.072	0
P2	47	39	11.25	22.5	2.112	1
P2	47	40	11.25	22.5	-3.008	0
P2	47	41	11.25	22.5	-2.944	0
P2	47	42	11.25	22.5	2.048	1
P2	47	43	11.25	22.5	-2.88	1
P2	47	44	11.25	22.5	2.048	1
P2	47	45	11.25	22.5	-3.072	0
P2	47	46	11.25	22.5	1.984	0
P2	47	47	11.25	22.5	-3.072	0
P2	47	48	11.25	22.5	-3.072	0
P2	47	49	11.25	22.5	-3.072	1
P2	47	50	11.25	22.5	-3.136	0
P2	47	51	11.25	22.5	-3.136	0
P2	47	52	11.25	22.5	-3.136	0
P2	47	53	11.25	22.5	2.112	1
P2	47	54	11.25	22.5	2.112	1
P2	47	55	11.25	22.5	2.112	1
P2	47	56	11.25	22.5	2.112	1
P2	47	57	11.25	22.5	2.048	1
P2	47	58	11.25	22.5	2.048	1
P2	47	59	11.25	22.5	-3.136	1
P2	47	60	11.25	22.5	2.048	1
P2	47	61	11.25	22.5	2.048	1
P2	47	62	11.25	22.5	2.048	1
P2	47	63	11.25	22.5	1.984	1
P2	47	64	11.25	22.5	1.984	1
P2	47	65	11.25	22.5	1.984	1
P2	47	66	11.25	22.5	1.92	1
P2	47	67	11.25	22.5	1.92	1
P2	47	68	11.25	22.5	-3.2	0
P2	47	69	11.25	22.5	-3.2	0
P2	47	70	11.25	22.5	1.856	1
P2	47	71	11.25	22.5	-3.2	0
P2	47	72	11.25	22.5	-3.136	0
P2	12	1	11.25	45	-4.416	0
P2	12	2	11.25	45	4.416	1
P2	12	3	11.25	45	4.416	1
P2	12	4	11.25	45	-4.416	0
P2	12	5	11.25	45	3.52	1
P2	12	6	11.25	45	2.752	1
P2	12	7	11.25	45	2.176	1
P2	12	8	11.25	45	1.728	1
P2	12	9	11.25	45	-3.52	0
P2	12	10	11.25	45	1.344	0
P2	12	11	11.25	45	-2.752	0
P2	12	12	11.25	45	2.368	1
P2	12	13	11.25	45	-2.176	0
P2	12	14	11.25	45	2.112	1
P2	12	15	11.25	45	-1.728	0
P2	12	16	11.25	45	1.92	0
P2	12	17	11.25	45	-1.344	0
P2	12	18	11.25	45	-1.088	0
P2	12	19	11.25	45	-0.896	0
P2	12	20	11.25	45	-0.704	0
P2	12	21	11.25	45	-0.576	0
P2	12	22	11.25	45	2.624	0
P2	12	23	11.25	45	4.096	1
P2	12	24	11.25	45	-0.512	0
P2	12	25	11.25	45	-0.448	0
P2	12	26	11.25	45	-0.384	0
P2	12	27	11.25	45	3.648	1
P2	12	28	11.25	45	3.328	1
P2	12	29	11.25	45	-0.32	1
P2	12	30	11.25	45	-0.576	1
P2	12	31	11.25	45	3.136	1
P2	12	32	11.25	45	-0.896	0
P2	12	33	11.25	45	-0.832	0
P2	12	34	11.25	45	-0.768	0
P2	12	35	11.25	45	3.008	1
P2	12	36	11.25	45	-0.704	0
P2	12	37	11.25	45	-0.704	0
P2	12	38	11.25	45	2.88	1
P2	12	39	11.25	45	-0.64	0
P2	12	40	11.25	45	-0.576	0
P2	12	41	11.25	45	2.816	1
P2	12	42	11.25	45	2.56	1
P2	12	43	11.25	45	2.432	1
P2	12	44	11.25	45	-0.576	0
P2	12	45	11.25	45	-0.512	0
P2	12	46	11.25	45	-0.512	0
P2	12	47	11.25	45	2.368	1
P2	12	48	11.25	45	-0.448	0
P2	12	49	11.25	45	2.368	1
P2	12	50	11.25	45	-0.448	0
P2	12	51	11.25	45	-0.448	0
P2	12	52	11.25	45	2.304	1
P2	12	53	11.25	45	-0.448	0
P2	12	54	11.25	45	2.24	1
P2	12	55	11.25	45	-0.448	0
[truncated: 4,049 more rows]

## Sheet: P3
Subject-ID	Run nubmer	Trial number	Annulus orientation	Pedestal orientation	Target orientation (CCW/+, CW/-)	Response (CCW = 1, CW = 0)
P3	28	1	0	0	-4.416	0
P3	28	2	0	0	4.416	1
P3	28	3	0	0	-4.416	0
P3	28	4	0	0	4.416	1
P3	28	5	0	0	3.52	1
P3	28	6	0	0	-3.52	0
P3	28	7	0	0	-2.752	0
P3	28	8	0	0	2.752	1
P3	28	9	0	0	-2.176	1
P3	28	10	0	0	2.176	1
P3	28	11	0	0	1.728	1
P3	28	12	0	0	1.344	1
P3	28	13	0	0	1.088	1
P3	28	14	0	0	0.896	1
P3	28	15	0	0	0.704	1
P3	28	16	0	0	0.576	1
P3	28	17	0	0	-3.712	0
P3	28	18	0	0	-3.264	0
P3	28	19	0	0	-3.008	0
P3	28	20	0	0	-2.816	0
P3	28	21	0	0	-2.688	1
P3	28	22	0	0	-3.2	0
P3	28	23	0	0	-3.072	0
P3	28	24	0	0	0.512	1
P3	28	25	0	0	0.448	1
P3	28	26	0	0	-3.008	0
P3	28	27	0	0	0.384	1
P3	28	28	0	0	-2.944	0
P3	28	29	0	0	-2.88	0
P3	28	30	0	0	0.32	0
P3	28	31	0	0	-2.816	0
P3	28	32	0	0	-2.816	0
P3	28	33	0	0	0.576	1
P3	28	34	0	0	0.512	1
P3	28	35	0	0	-2.752	0
P3	28	36	0	0	-2.624	0
P3	28	37	0	0	0.512	1
P3	28	38	0	0	-2.56	0
P3	28	39	0	0	0.448	0
P3	28	40	0	0	-2.56	0
P3	28	41	0	0	-2.496	0
P3	28	42	0	0	-2.496	0
P3	28	43	0	0	-2.432	0
P3	28	44	0	0	0.64	1
P3	28	45	0	0	-2.368	0
P3	28	46	0	0	0.576	0
P3	28	47	0	0	0.768	1
P3	28	48	0	0	0.768	1
P3	28	49	0	0	-2.304	0
P3	28	50	0	0	0.704	1
P3	28	51	0	0	0.704	0
P3	28	52	0	0	0.896	0
P3	28	53	0	0	1.216	1
P3	28	54	0	0	1.152	1
P3	28	55	0	0	1.088	1
P3	28	56	0	0	1.024	1
P3	28	57	0	0	0.96	1
P3	28	58	0	0	-1.856	0
P3	28	59	0	0	0.896	1
P3	28	60	0	0	0.896	1
P3	28	61	0	0	-1.792	0
P3	28	62	0	0	-1.664	1
P3	28	63	0	0	-2.368	0
P3	28	64	0	0	0.832	1
P3	28	65	0	0	0.832	1
P3	28	66	0	0	-2.304	0
P3	28	67	0	0	-2.24	0
P3	28	68	0	0	-2.112	0
P3	28	69	0	0	0.832	0
P3	28	70	0	0	-2.048	0
P3	28	71	0	0	-1.984	0
P3	28	72	0	0	-1.984	0
P3	52	1	0	0	4.416	1
P3	52	2	0	0	-4.416	0
P3	52	3	0	0	4.416	1
P3	52	4	0	0	3.52	1
P3	52	5	0	0	-4.416	0
P3	52	6	0	0	2.752	1
P3	52	7	0	0	-3.52	0
P3	52	8	0	0	-2.752	0
P3	52	9	0	0	-2.176	0
P3	52	10	0	0	2.176	1
P3	52	11	0	0	-1.728	0
P3	52	12	0	0	1.728	1
P3	52	13	0	0	1.344	1
P3	52	14	0	0	-1.344	0
P3	52	15	0	0	-1.088	0
P3	52	16	0	0	-0.896	0
P3	52	17	0	0	-0.704	0
P3	52	18	0	0	-0.576	1
P3	52	19	0	0	1.088	1
P3	52	20	0	0	0.896	1
P3	52	21	0	0	-1.088	0
P3	52	22	0	0	0.704	0
P3	52	23	0	0	-0.96	0
P3	52	24	0	0	1.344	0
P3	52	25	0	0	-0.896	0
P3	52	26	0	0	-0.832	0
P3	52	27	0	0	2.24	1
P3	52	28	0	0	-0.768	0
P3	52	29	0	0	1.92	0
P3	52	30	0	0	-0.768	0
P3	52	31	0	0	-0.704	0
P3	52	32	0	0	-0.64	1
P3	52	33	0	0	2.88	1
P3	52	34	0	0	2.56	1
P3	52	35	0	0	-0.832	0
P3	52	36	0	0	2.368	0
P3	52	37	0	0	3.136	1
P3	52	38	0	0	2.944	1
P3	52	39	0	0	2.752	1
P3	52	40	0	0	2.688	1
P3	52	41	0	0	-0.832	0
P3	52	42	0	0	-0.768	0
P3	52	43	0	0	2.56	1
P3	52	44	0	0	2.496	1
P3	52	45	0	0	-0.768	0
P3	52	46	0	0	-0.768	0
P3	52	47	0	0	-0.704	0
P3	52	48	0	0	2.496	1
P3	52	49	0	0	2.432	1
P3	52	50	0	0	2.304	1
P3	52	51	0	0	2.24	1
P3	52	52	0	0	2.24	1
P3	52	53	0	0	-0.704	0
P3	52	54	0	0	2.176	1
P3	52	55	0	0	2.176	0
P3	52	56	0	0	-0.704	0
P3	52	57	0	0	2.368	1
P3	52	58	0	0	-0.704	0
P3	52	59	0	0	2.368	1
P3	52	60	0	0	-0.64	1
P3	52	61	0	0	-0.768	0
P3	52	62	0	0	-0.768	0
P3	52	63	0	0	-0.704	0
P3	52	64	0	0	2.304	1
P3	52	65	0	0	2.304	0
P3	52	66	0	0	-0.704	0
P3	52	67	0	0	2.432	1
P3	52	68	0	0	2.432	0
P3	52	69	0	0	-0.704	0
P3	52	70	0	0	2.56	1
P3	52	71	0	0	-0.704	1
P3	52	72	0	0	-0.768	0
P3	55	1	0	0	-4.416	0
P3	55	2	0	0	4.416	1
P3	55	3	0	0	4.416	1
P3	55	4	0	0	3.52	1
P3	55	5	0	0	2.752	1
P3	55	6	0	0	2.176	1
P3	55	7	0	0	1.728	1
P3	55	8	0	0	1.344	1
P3	55	9	0	0	-4.416	0
P3	55	10	0	0	-3.52	1
P3	55	11	0	0	1.088	1
P3	55	12	0	0	0.896	1
P3	55	13	0	0	-5.568	0
P3	55	14	0	0	0.704	1
P3	55	15	0	0	-4.992	0
P3	55	16	0	0	-4.672	0
P3	55	17	0	0	0.576	1
P3	55	18	0	0	-4.416	1
P3	55	19	0	0	0.512	1
P3	55	20	0	0	-5.376	0
P3	55	21	0	0	-5.12	0
P3	55	22	0	0	-4.928	0
P3	55	23	0	0	-4.8	0
P3	55	24	0	0	-4.736	0
P3	55	25	0	0	0.448	0
P3	55	26	0	0	-4.672	0
P3	55	27	0	0	-4.608	0
P3	55	28	0	0	0.832	1
P3	55	29	0	0	-4.544	0
P3	55	30	0	0	0.704	0
P3	55	31	0	0	-4.352	0
P3	55	32	0	0	1.088	1
P3	55	33	0	0	1.024	1
P3	55	34	0	0	-4.224	0
P3	55	35	0	0	-4.16	0
P3	55	36	0	0	0.96	1
P3	55	37	0	0	0.896	1
P3	55	38	0	0	0.832	1
P3	55	39	0	0	-4.096	0
P3	55	40	0	0	0.832	1
P3	55	41	0	0	-4.096	0
P3	55	42	0	0	0.768	1
P3	55	43	0	0	-3.968	0
P3	55	44	0	0	-3.904	0
P3	55	45	0	0	-3.776	1
P3	55	46	0	0	-4.096	0
P3	55	47	0	0	-4.096	0
P3	55	48	0	0	0.704	1
P3	55	49	0	0	-4.032	0
P3	55	50	0	0	-4.032	0
P3	55	51	0	0	0.704	1
P3	55	52	0	0	0.64	1
P3	55	53	0	0	0.64	1
P3	55	54	0	0	0.576	1
P3	55	55	0	0	0.576	1
P3	55	56	0	0	-3.968	0
P3	55	57	0	0	-3.904	0
P3	55	58	0	0	0.576	1
P3	55	59	0	0	-3.904	0
P3	55	60	0	0	0.576	1
P3	55	61	0	0	0.512	1
P3	55	62	0	0	0.512	1
P3	55	63	0	0	-3.84	0
P3	55	64	0	0	-3.84	0
P3	55	65	0	0	-3.712	0
P3	55	66	0	0	0.448	1
P3	55	67	0	0	0.384	1
P3	55	68	0	0	-3.648	0
P3	55	69	0	0	-3.328	0
P3	55	70	0	0	0.384	0
P3	55	71	0	0	-3.136	0
P3	55	72	0	0	0.576	1
P3	17	1	0	11.25	-4.416	1
P3	17	2	0	11.25	4.416	1
P3	17	3	0	11.25	-4.416	1
P3	17	4	0	11.25	-6.336	0
P3	17	5	0	11.25	4.416	1
P3	17	6	0	11.25	3.52	0
P3	17	7	0	11.25	-5.952	1
P3	17	8	0	11.25	-6.848	1
P3	17	9	0	11.25	5.568	1
P3	17	10	0	11.25	4.992	1
P3	17	11	0	11.25	4.672	1
P3	17	12	0	11.25	-7.424	1
P3	17	13	0	11.25	4.416	1
P3	17	14	0	11.25	-7.68	0
P3	17	15	0	11.25	4.224	1
P3	17	16	0	11.25	4.032	1
P3	17	17	0	11.25	3.904	1
P3	17	18	0	11.25	-7.68	0
P3	17	19	0	11.25	-7.68	0
P3	17	20	0	11.25	-7.616	0
P3	17	21	0	11.25	-7.616	0
P3	17	22	0	11.25	3.84	1
P3	17	23	0	11.25	-7.552	0
P3	17	24	0	11.25	-7.552	0
P3	17	25	0	11.25	3.712	1
P3	17	26	0	11.25	3.136	1
P3	17	27	0	11.25	-7.488	0
P3	17	28	0	11.25	3.008	1
P3	17	29	0	11.25	-7.488	0
P3	17	30	0	11.25	-7.36	0
P3	17	31	0	11.25	-7.296	0
P3	17	32	0	11.25	-7.296	0
P3	17	33	0	11.25	2.816	1
P3	17	34	0	11.25	2.368	1
P3	17	35	0	11.25	1.856	1
P3	17	36	0	11.25	-7.232	0
P3	17	37	0	11.25	1.472	1
P3	17	38	0	11.25	1.152	1
P3	17	39	0	11.25	-7.232	0
P3	17	40	0	11.25	-7.168	0
P3	17	41	0	11.25	-7.168	0
P3	17	42	0	11.25	0.96	1
P3	17	43	0	11.25	-7.104	0
P3	17	44	0	11.25	0.768	1
P3	17	45	0	11.25	0.64	1
P3	17	46	0	11.25	0.512	1
P3	17	47	0	11.25	0.448	1
P3	17	48	0	11.25	-7.04	0
P3	17	49	0	11.25	-7.04	0
P3	17	50	0	11.25	0.384	1
P3	17	51	0	11.25	0.32	1
P3	17	52	0	11.25	-6.976	0
P3	17	53	0	11.25	0.256	1
P3	17	54	0	11.25	0.256	1
P3	17	55	0	11.25	0.192	1
P3	17	56	0	11.25	0.192	1
P3	17	57	0	11.25	0.192	1
P3	17	58	0	11.25	0.192	1
P3	17	59	0	11.25	-6.72	0
P3	17	60	0	11.25	-6.656	0
P3	17	61	0	11.25	-6.592	0
P3	17	62	0	11.25	-6.528	0
P3	17	63	0	11.25	0.128	1
P3	17	64	0	11.25	0.128	1
P3	17	65	0	11.25	-6.528	1
P3	17	66	0	11.25	-6.848	0
P3	17	67	0	11.25	-6.784	0
P3	17	68	0	11.25	0.128	1
P3	17	69	0	11.25	-6.72	0
P3	17	70	0	11.25	-6.72	0
P3	17	71	0	11.25	0.128	1
P3	17	72	0	11.25	-6.72	0
P3	23	1	0	11.25	-4.416	0
P3	23	2	0	11.25	4.416	1
P3	23	3	0	11.25	4.416	1
P3	23	4	0	11.25	-4.416	1
P3	23	5	0	11.25	3.52	1
P3	23	6	0	11.25	2.752	1
P3	23	7	0	11.25	2.176	1
P3	23	8	0	11.25	1.728	1
P3	23	9	0	11.25	-6.336	0
P3	23	10	0	11.25	1.344	1
P3	23	11	0	11.25	-5.952	0
P3	23	12	0	11.25	1.088	1
P3	23	13	0	11.25	-5.632	0
P3	23	14	0	11.25	0.896	1
P3	23	15	0	11.25	-5.376	0
P3	23	16	0	11.25	0.704	1
P3	23	17	0	11.25	-5.184	0
P3	23	18	0	11.25	-5.056	0
P3	23	19	0	11.25	-4.864	0
P3	23	20	0	11.25	-4.8	0
P3	23	21	0	11.25	-4.608	0
P3	23	22	0	11.25	0.576	1
P3	23	23	0	11.25	0.512	1
P3	23	24	0	11.25	-3.968	0
P3	23	25	0	11.25	-3.84	1
P3	23	26	0	11.25	-4.736	0
P3	23	27	0	11.25	0.448	1
P3	23	28	0	11.25	0.384	1
P3	23	29	0	11.25	-4.672	0
P3	23	30	0	11.25	-4.608	0
P3	23	31	0	11.25	0.32	1
P3	23	32	0	11.25	-4.608	0
P3	23	33	0	11.25	-4.544	0
P3	23	34	0	11.25	-4.352	0
P3	23	35	0	11.25	0.256	0
P3	23	36	0	11.25	-4.288	0
P3	23	37	0	11.25	-4.224	0
P3	23	38	0	11.25	0.512	1
P3	23	39	0	11.25	-4.16	0
P3	23	40	0	11.25	-4.096	0
P3	23	41	0	11.25	0.448	1
P3	23	42	0	11.25	0.384	1
P3	23	43	0	11.25	0.384	1
P3	23	44	0	11.25	-3.456	1
P3	23	45	0	11.25	-4.224	0
P3	23	46	0	11.25	-4.16	1
P3	23	47	0	11.25	0.384	1
P3	23	48	0	11.25	-4.352	1
P3	23	49	0	11.25	0.32	1
P3	23	50	0	11.25	-4.544	1
P3	23	51	0	11.25	-4.736	0
P3	23	52	0	11.25	0.32	1
P3	23	53	0	11.25	-4.672	0
P3	23	54	0	11.25	0.256	1
P3	23	55	0	11.25	-4.672	0
P3	23	56	0	11.25	0.256	1
P3	23	57	0	11.25	0.192	1
P3	23	58	0	11.25	-4.672	0
P3	23	59	0	11.25	0.192	1
P3	23	60	0	11.25	-4.608	1
P3	23	61	0	11.25	0.192	1
P3	23	62	0	11.25	0.192	1
P3	23	63	0	11.25	0.192	1
P3	23	64	0	11.25	0.192	1
P3	23	65	0	11.25	-4.736	0
P3	23	66	0	11.25	0.128	1
P3	23	67	0	11.25	0.128	1
P3	23	68	0	11.25	-4.736	1
P3	23	69	0	11.25	0.128	1
P3	23	70	0	11.25	-4.8	0
P3	23	71	0	11.25	0.128	1
P3	23	72	0	11.25	0.128	1
P3	65	1	0	11.25	4.416	1
P3	65	2	0	11.25	-4.416	0
P3	65	3	0	11.25	-4.416	0
P3	65	4	0	11.25	4.416	1
P3	65	5	0	11.25	-3.52	0
P3	65	6	0	11.25	3.52	1
P3	65	7	0	11.25	2.752	1
P3	65	8	0	11.25	-2.752	0
P3	65	9	0	11.25	-2.176	0
P3	65	10	0	11.25	-1.728	1
P3	65	11	0	11.25	-3.008	0
P3	65	12	0	11.25	2.176	0
P3	65	13	0	11.25	-2.688	0
P3	65	14	0	11.25	-2.432	1
P3	65	15	0	11.25	3.712	1
P3	65	16	0	11.25	-3.264	0
P3	65	17	0	11.25	3.264	1
P3	65	18	0	11.25	3.008	1
P3	65	19	0	11.25	-3.008	0
P3	65	20	0	11.25	-2.88	0
P3	65	21	0	11.25	2.816	1
P3	65	22	0	11.25	-2.752	0
P3	65	23	0	11.25	2.688	1
P3	65	24	0	11.25	-2.688	0
P3	65	25	0	11.25	2.56	1
P3	65	26	0	11.25	2.496	1
P3	65	27	0	11.25	2.432	1
P3	65	28	0	11.25	2.304	1
P3	65	29	0	11.25	-2.624	0
P3	65	30	0	11.25	1.92	1
P3	65	31	0	11.25	-2.56	1
P3	65	32	0	11.25	-2.816	0
P3	65	33	0	11.25	1.792	0
P3	65	34	0	11.25	2.432	1
P3	65	35	0	11.25	-2.752	0
P3	65	36	0	11.25	2.368	1
P3	65	37	0	11.25	-2.752	0
P3	65	38	0	11.25	-2.688	0
P3	65	39	0	11.25	2.304	1
P3	65	40	0	11.25	2.304	1
P3	65	41	0	11.25	-2.688	0
P3	65	42	0	11.25	-2.624	0
P3	65	43	0	11.25	-2.624	0
P3	65	44	0	11.25	-2.624	0
P3	65	45	0	11.25	2.24	1
P3	65	46	0	11.25	-2.56	0
P3	65	47	0	11.25	-2.496	0
P3	65	48	0	11.25	-2.432	0
P3	65	49	0	11.25	-2.432	0
P3	65	50	0	11.25	2.176	1
P3	65	51	0	11.25	2.112	1
P3	65	52	0	11.25	2.048	1
P3	65	53	0	11.25	-2.368	0
P3	65	54	0	11.25	-2.304	0
P3	65	55	0	11.25	-2.24	0
P3	65	56	0	11.25	2.048	0
P3	65	57	0	11.25	-2.24	1
P3	65	58	0	11.25	2.24	1
P3	65	59	0	11.25	2.24	0
P3	65	60	0	11.25	2.368	1
P3	65	61	0	11.25	2.368	1
P3	65	62	0	11.25	2.304	1
P3	65	63	0	11.25	2.304	1
P3	65	64	0	11.25	2.304	1
P3	65	65	0	11.25	-2.496	0
P3	65	66	0	11.25	-2.432	0
P3	65	67	0	11.25	2.304	1
P3	65	68	0	11.25	2.304	1
P3	65	69	0	11.25	2.24	1
P3	65	70	0	11.25	-2.432	0
P3	65	71	0	11.25	2.24	1
P3	65	72	0	11.25	-2.432	0
P3	7	1	0	22.5	4.416	1
P3	7	2	0	22.5	-4.416	0
P3	7	3	0	22.5	-4.416	1
P3	7	4	0	22.5	4.416	0
P3	7	5	0	22.5	-6.336	0
P3	7	6	0	22.5	6.336	1
P3	7	7	0	22.5	5.952	1
P3	7	8	0	22.5	-5.952	0
P3	7	9	0	22.5	5.632	1
P3	7	10	0	22.5	-5.632	0
P3	7	11	0	22.5	-5.376	0
P3	7	12	0	22.5	5.376	1
P3	7	13	0	22.5	-5.184	0
P3	7	14	0	22.5	5.184	1
P3	7	15	0	22.5	-5.056	0
P3	7	16	0	22.5	-4.864	0
P3	7	17	0	22.5	5.056	1
P3	7	18	0	22.5	4.864	1
P3	7	19	0	22.5	-4.8	0
P3	7	20	0	22.5	-4.608	0
P3	7	21	0	22.5	4.8	1
P3	7	22	0	22.5	4.608	1
P3	7	23	0	22.5	-3.968	0
P3	7	24	0	22.5	-3.84	0
P3	7	25	0	22.5	-3.52	1
P3	7	26	0	22.5	3.968	1
P3	7	27	0	22.5	3.84	1
P3	7	28	0	22.5	3.52	1
P3	7	29	0	22.5	-4.672	0
P3	7	30	0	22.5	-4.608	1
P3	7	31	0	22.5	-4.928	0
P3	7	32	0	22.5	-4.864	0
P3	7	33	0	22.5	2.88	1
P3	7	34	0	22.5	-4.8	0
P3	7	35	0	22.5	2.24	1
P3	7	36	0	22.5	-4.8	0
P3	7	37	0	22.5	1.792	1
P3	7	38	0	22.5	1.408	1
P3	7	39	0	22.5	1.152	1
P3	7	40	0	22.5	-4.736	0
P3	7	41	0	22.5	0.896	1
P3	7	42	0	22.5	0.768	0
P3	7	43	0	22.5	1.408	1
P3	7	44	0	22.5	-4.736	0
P3	7	45	0	22.5	1.28	1
P3	7	46	0	22.5	1.152	1
P3	7	47	0	22.5	1.088	1
P3	7	48	0	22.5	-4.672	0
P3	7	49	0	22.5	1.024	1
P3	7	50	0	22.5	0.96	1
P3	7	51	0	22.5	0.896	1
P3	7	52	0	22.5	0.832	1
P3	7	53	0	22.5	0.704	0
P3	7	54	0	22.5	0.96	1
P3	7	55	0	22.5	0.96	1
P3	7	56	0	22.5	0.896	1
P3	7	57	0	22.5	-4.672	0
P3	7	58	0	22.5	-4.544	0
P3	7	59	0	22.5	-4.48	0
P3	7	60	0	22.5	-4.352	0
P3	7	61	0	22.5	-4.224	1
P3	7	62	0	22.5	-4.608	0
P3	7	63	0	22.5	-4.608	0
P3	7	64	0	22.5	0.896	1
P3	7	65	0	22.5	-4.544	0
P3	7	66	0	22.5	-4.544	0
P3	7	67	0	22.5	0.896	1
P3	7	68	0	22.5	-4.544	0
P3	7	69	0	22.5	-4.48	0
P3	7	70	0	22.5	-4.48	0
P3	7	71	0	22.5	-4.48	0
P3	7	72	0	22.5	0.896	1
P3	18	1	0	22.5	4.416	1
P3	18	2	0	22.5	-4.416	0
P3	18	3	0	22.5	4.416	1
P3	18	4	0	22.5	3.52	1
P3	18	5	0	22.5	2.752	1
P3	18	6	0	22.5	-4.416	0
P3	18	7	0	22.5	-3.52	0
P3	18	8	0	22.5	-2.752	1
P3	18	9	0	22.5	2.176	1
P3	18	10	0	22.5	1.728	1
P3	18	11	0	22.5	1.344	1
P3	18	12	0	22.5	-4.608	0
P3	18	13	0	22.5	1.088	1
P3	18	14	0	22.5	0.896	1
P3	18	15	0	22.5	0.704	1
P3	18	16	0	22.5	-4.032	0
P3	18	17	0	22.5	0.576	1
P3	18	18	0	22.5	0.512	1
P3	18	19	0	22.5	-3.712	0
P3	18	20	0	22.5	0.448	1
P3	18	21	0	22.5	-3.52	1
P3	18	22	0	22.5	0.384	1
P3	18	23	0	22.5	-4.416	0
P3	18	24	0	22.5	0.32	1
P3	18	25	0	22.5	0.256	1
P3	18	26	0	22.5	0.256	1
P3	18	27	0	22.5	-4.096	0
P3	18	28	0	22.5	0.192	1
P3	18	29	0	22.5	0.192	1
P3	18	30	0	22.5	0.192	1
P3	18	31	0	22.5	-3.968	1
P3	18	32	0	22.5	-4.736	1
P3	18	33	0	22.5	-6.272	0
P3	18	34	0	22.5	0.192	1
P3	18	35	0	22.5	-5.952	0
P3	18	36	0	22.5	0.128	1
P3	18	37	0	22.5	0.128	1
P3	18	38	0	22.5	-5.632	0
P3	18	39	0	22.5	0.128	1
P3	18	40	0	22.5	-5.376	0
P3	18	41	0	22.5	-5.248	1
P3	18	42	0	22.5	-5.952	0
P3	18	43	0	22.5	-5.76	0
P3	18	44	0	22.5	-5.632	1
P3	18	45	0	22.5	-6.144	0
P3	18	46	0	22.5	0.128	1
P3	18	47	0	22.5	0.128	1
P3	18	48	0	22.5	-6.016	0
P3	18	49	0	22.5	-5.952	0
P3	18	50	0	22.5	0.128	1
P3	18	51	0	22.5	-5.824	0
P3	18	52	0	22.5	0.128	1
P3	18	53	0	22.5	0.128	1
P3	18	54	0	22.5	0.128	0
P3	18	55	0	22.5	0.128	1
P3	18	56	0	22.5	-5.824	0
P3	18	57	0	22.5	-5.76	0
P3	18	58	0	22.5	-5.696	0
P3	18	59	0	22.5	-5.632	1
P3	18	60	0	22.5	-5.824	0
P3	18	61	0	22.5	0.128	1
P3	18	62	0	22.5	-5.824	0
P3	18	63	0	22.5	-5.76	0
P3	18	64	0	22.5	0.128	1
P3	18	65	0	22.5	0.128	1
P3	18	66	0	22.5	-5.76	0
P3	18	67	0	22.5	0.128	1
P3	18	68	0	22.5	-5.76	0
P3	18	69	0	22.5	-5.76	0
P3	18	70	0	22.5	-5.696	0
P3	18	71	0	22.5	0.128	1
P3	18	72	0	22.5	-5.696	0
P3	71	1	0	22.5	-4.416	0
P3	71	2	0	22.5	4.416	1
P3	71	3	0	22.5	4.416	1
P3	71	4	0	22.5	3.52	1
P3	71	5	0	22.5	-4.416	0
P3	71	6	0	22.5	2.752	1
P3	71	7	0	22.5	-3.52	0
P3	71	8	0	22.5	2.176	0
P3	71	9	0	22.5	-2.752	1
P3	71	10	0	22.5	3.712	1
P3	71	11	0	22.5	-4.608	0
P3	71	12	0	22.5	-4.032	0
P3	71	13	0	22.5	3.264	1
P3	71	14	0	22.5	-3.712	0
P3	71	15	0	22.5	-3.52	1
P3	71	16	0	22.5	3.008	1
P3	71	17	0	22.5	-4.416	0
P3	71	18	0	22.5	-4.096	0
P3	71	19	0	22.5	2.816	1
P3	71	20	0	22.5	-3.968	0
P3	71	21	0	22.5	2.688	1
P3	71	22	0	22.5	-3.84	0
P3	71	23	0	22.5	-3.776	0
P3	71	24	0	22.5	-3.712	0
P3	71	25	0	22.5	-3.648	0
P3	71	26	0	22.5	-3.584	0
P3	71	27	0	22.5	-3.392	0
P3	71	28	0	22.5	2.56	1
P3	71	29	0	22.5	2.496	1
P3	71	30	0	22.5	-3.328	1
P3	71	31	0	22.5	2.432	1
P3	71	32	0	22.5	2.304	1
P3	71	33	0	22.5	-3.648	0
P3	71	34	0	22.5	-3.648	0
P3	71	35	0	22.5	1.92	1
P3	71	36	0	22.5	-3.648	0
P3	71	37	0	22.5	-3.584	0
P3	71	38	0	22.5	-3.584	0
P3	71	39	0	22.5	-3.52	0
P3	71	40	0	22.5	-3.52	0
P3	71	41	0	22.5	1.792	1
P3	71	42	0	22.5	1.664	1
P3	71	43	0	22.5	1.536	1
P3	71	44	0	22.5	1.216	0
P3	71	45	0	22.5	1.856	1
P3	71	46	0	22.5	1.792	0
P3	71	47	0	22.5	2.304	1
P3	71	48	0	22.5	2.24	1
P3	71	49	0	22.5	-3.456	0
P3	71	50	0	22.5	2.112	1
P3	71	51	0	22.5	2.048	1
P3	71	52	0	22.5	1.984	1
P3	71	53	0	22.5	1.984	1
P3	71	54	0	22.5	-3.456	0
P3	71	55	0	22.5	1.92	1
P3	71	56	0	22.5	1.92	1
P3	71	57	0	22.5	-3.392	0
P3	71	58	0	22.5	1.856	1
P3	71	59	0	22.5	1.664	1
P3	71	60	0	22.5	-3.392	0
P3	71	61	0	22.5	1.664	1
P3	71	62	0	22.5	1.6	1
P3	71	63	0	22.5	-3.392	0
P3	71	64	0	22.5	-3.328	0
P3	71	65	0	22.5	1.6	1
P3	71	66	0	22.5	-3.264	0
P3	71	67	0	22.5	-3.2	0
P3	71	68	0	22.5	-3.136	0
P3	71	69	0	22.5	1.536	0
P3	71	70	0	22.5	1.792	1
P3	71	71	0	22.5	-3.136	1
P3	71	72	0	22.5	-3.392	0
P3	13	1	0	45	-4.416	0
P3	13	2	0	45	4.416	1
P3	13	3	0	45	4.416	1
P3	13	4	0	45	-4.416	0
P3	13	5	0	45	3.52	1
P3	13	6	0	45	2.752	1
P3	13	7	0	45	-3.52	0
P3	13	8	0	45	-2.752	0
P3	13	9	0	45	2.176	1
P3	13	10	0	45	1.728	1
P3	13	11	0	45	1.344	1
P3	13	12	0	45	1.088	1
P3	13	13	0	45	0.896	0
P3	13	14	0	45	1.664	1
P3	13	15	0	45	1.472	1
P3	13	16	0	45	1.344	1
P3	13	17	0	45	1.216	1
P3	13	18	0	45	1.152	1
P3	13	19	0	45	1.088	1
P3	13	20	0	45	-2.176	0
P3	13	21	0	45	-1.728	0
P3	13	22	0	45	-1.344	0
P3	13	23	0	45	1.088	1
P3	13	24	0	45	-1.088	0
P3	13	25	0	45	1.024	1
P3	13	26	0	45	-0.896	0
P3	13	27	0	45	-0.704	1
P3	13	28	0	45	0.832	1
P3	13	29	0	45	-1.344	0
P3	13	30	0	45	0.768	1
P3	13	31	0	45	0.704	1
P3	13	32	0	45	0.64	1
P3	13	33	0	45	0.576	1
P3	13	34	0	45	-1.152	1
P3	13	35	0	45	-1.792	1
P3	13	36	0	45	0.512	1
P3	13	37	0	45	0.448	1
P3	13	38	0	45	-2.88	0
P3	13	39	0	45	0.384	1
P3	13	40	0	45	-2.56	0
P3	13	41	0	45	-2.304	0
P3	13	42	0	45	-2.24	0
P3	13	43	0	45	-2.112	0
P3	13	44	0	45	-1.984	0
P3	13	45	0	45	-1.92	0
P3	13	46	0	45	0.384	1
P3	13	47	0	45	-1.728	0
P3	13	48	0	45	-1.6	0
P3	13	49	0	45	0.32	1
P3	13	50	0	45	-1.6	0
P3	13	51	0	45	-1.536	1
P3	13	52	0	45	-1.92	0
P3	13	53	0	45	0.256	1
P3	13	54	0	45	-1.856	0
P3	13	55	0	45	-1.792	1
P3	13	56	0	45	-1.984	0
P3	13	57	0	45	-1.984	0
P3	13	58	0	45	0.256	1
P3	13	59	0	45	-1.92	0
P3	13	60	0	45	0.192	0
P3	13	61	0	45	0.384	1
P3	13	62	0	45	-1.92	0
P3	13	63	0	45	0.32	1
P3	13	64	0	45	-1.92	1
P3	13	65	0	45	-2.048	0
P3	13	66	0	45	-1.984	0
P3	13	67	0	45	0.32	1
P3	13	68	0	45	0.32	1
P3	13	69	0	45	0.256	1
P3	13	70	0	45	-1.984	0
P3	13	71	0	45	0.256	1
P3	13	72	0	45	-1.984	0
P3	20	1	0	45	-4.416	1
P3	20	2	0	45	4.416	1
P3	20	3	0	45	-4.416	0
P3	20	4	0	45	-3.52	0
P3	20	5	0	45	4.416	1
P3	20	6	0	45	-2.752	0
P3	20	7	0	45	3.52	1
P3	20	8	0	45	2.752	1
P3	20	9	0	45	-2.176	1
P3	20	10	0	45	2.176	1
P3	20	11	0	45	1.728	1
P3	20	12	0	45	-3.712	0
P3	20	13	0	45	-3.264	0
P3	20	14	0	45	-3.008	0
P3	20	15	0	45	1.344	1
P3	20	16	0	45	1.088	1
P3	20	17	0	45	0.896	1
P3	20	18	0	45	0.704	1
P3	20	19	0	45	-2.816	0
P3	20	20	0	45	-2.688	0
P3	20	21	0	45	-2.56	0
P3	20	22	0	45	0.576	1
P3	20	23	0	45	-2.496	0
P3	20	24	0	45	-2.432	1
P3	20	25	0	45	0.512	1
P3	20	26	0	45	0.448	1
P3	20	27	0	45	0.384	1
P3	20	28	0	45	-2.752	0
P3	20	29	0	45	0.32	1
P3	20	30	0	45	-2.688	1
P3	20	31	0	45	-3.008	0
P3	20	32	0	45	-2.944	1
P3	20	33	0	45	-3.392	0
P3	20	34	0	45	0.256	1
P3	20	35	0	45	-3.264	0
P3	20	36	0	45	-3.136	0
P3	20	37	0	45	-3.072	0
P3	20	38	0	45	-3.072	0
P3	20	39	0	45	-3.008	0
P3	20	40	0	45	0.256	1
P3	20	41	0	45	0.192	1
P3	20	42	0	45	0.192	1
P3	20	43	0	45	0.192	1
P3	20	44	0	45	0.192	1
P3	20	45	0	45	-2.944	1
P3	20	46	0	45	-3.136	0
P3	20	47	0	45	-3.136	0
P3	20	48	0	45	0.128	1
P3	20	49	0	45	0.128	1
P3	20	50	0	45	0.128	1
P3	20	51	0	45	-3.072	0
P3	20	52	0	45	0.128	0
P3	20	53	0	45	0.192	1
P3	20	54	0	45	-3.072	0
P3	20	55	0	45	0.192	1
P3	20	56	0	45	0.192	1
P3	20	57	0	45	-3.072	0
P3	20	58	0	45	0.192	1
P3	20	59	0	45	0.128	1
P3	20	60	0	45	-3.008	0
P3	20	61	0	45	-3.008	0
P3	20	62	0	45	-2.944	0
P3	20	63	0	45	0.128	1
P3	20	64	0	45	0.128	1
P3	20	65	0	45	0.128	1
P3	20	66	0	45	0.128	1
P3	20	67	0	45	-2.88	1
P3	20	68	0	45	-3.072	1
P3	20	69	0	45	-3.136	0
P3	20	70	0	45	-3.136	0
P3	20	71	0	45	0.128	1
P3	20	72	0	45	0.128	1
P3	22	1	0	45	4.416	1
P3	22	2	0	45	-4.416	0
P3	22	3	0	45	4.416	1
P3	22	4	0	45	-4.416	0
P3	22	5	0	45	-3.52	0
P3	22	6	0	45	-2.752	1
P3	22	7	0	45	3.52	1
P3	22	8	0	45	-4.608	0
P3	22	9	0	45	-4.032	0
P3	22	10	0	45	2.752	1
P3	22	11	0	45	2.176	1
P3	22	12	0	45	1.728	1
P3	22	13	0	45	1.344	1
P3	22	14	0	45	-3.712	0
P3	22	15	0	45	1.088	1
P3	22	16	0	45	-3.52	0
P3	22	17	0	45	-3.328	0
P3	22	18	0	45	-3.2	0
P3	22	19	0	45	0.896	1
P3	22	20	0	45	-3.136	0
P3	22	21	0	45	0.704	1
P3	22	22	0	45	-3.008	0
P3	22	23	0	45	0.576	1
P3	22	24	0	45	-2.944	1
P3	22	25	0	45	0.512	1
P3	22	26	0	45	0.448	1
P3	22	27	0	45	0.384	1
P3	22	28	0	45	-3.264	1
P3	22	29	0	45	-3.648	0
P3	22	30	0	45	0.32	1
P3	22	31	0	45	0.256	1
P3	22	32	0	45	0.256	1
P3	22	33	0	45	-3.52	0
P3	22	34	0	45	-3.456	0
P3	22	35	0	45	0.192	1
P3	22	36	0	45	-3.392	0
P3	22	37	0	45	-3.392	0
P3	22	38	0	45	0.192	1
P3	22	39	0	45	0.192	1
P3	22	40	0	45	0.192	1
P3	22	41	0	45	0.128	1
P3	22	42	0	45	-3.328	0
P3	22	43	0	45	-3.328	1
P3	22	44	0	45	0.128	1
P3	22	45	0	45	-3.456	1
P3	22	46	0	45	0.128	1
P3	22	47	0	45	0.128	1
P3	22	48	0	45	0.128	1
P3	22	49	0	45	0.128	0
P3	22	50	0	45	-3.712	0
P3	22	51	0	45	-3.648	0
P3	22	52	0	45	0.192	1
P3	22	53	0	45	0.192	1
P3	22	54	0	45	-3.584	0
P3	22	55	0	45	-3.584	0
P3	22	56	0	45	0.128	1
P3	22	57	0	45	-3.52	0
P3	22	58	0	45	0.128	1
P3	22	59	0	45	-3.52	1
P3	22	60	0	45	0.128	0
P3	22	61	0	45	0.192	1
P3	22	62	0	45	0.192	1
P3	22	63	0	45	-3.648	0
P3	22	64	0	45	0.192	1
P3	22	65	0	45	-3.648	0
P3	22	66	0	45	0.192	1
P3	22	67	0	45	-3.584	0
P3	22	68	0	45	-3.584	0
P3	22	69	0	45	-3.584	0
P3	22	70	0	45	-3.52	0
P3	22	71	0	45	-3.52	0
P3	22	72	0	45	-3.52	0
P3	27	1	0	90	4.416	0
P3	27	2	0	90	-4.416	0
P3	27	3	0	90	4.416	1
P3	27	4	0	90	3.52	0
P3	27	5	0	90	-4.416	0
P3	27	6	0	90	5.568	1
P3	27	7	0	90	4.992	1
P3	27	8	0	90	-3.52	0
P3	27	9	0	90	-2.752	1
P3	27	10	0	90	-4.608	0
P3	27	11	0	90	-4.032	0
P3	27	12	0	90	-3.712	0
P3	27	13	0	90	-3.52	0
P3	27	14	0	90	-3.328	0
P3	27	15	0	90	4.672	1
P3	27	16	0	90	-3.2	0
P3	27	17	0	90	-3.136	0
P3	27	18	0	90	-3.008	0
P3	27	19	0	90	-2.944	0
P3	27	20	0	90	4.416	1
P3	27	21	0	90	4.224	1
P3	27	22	0	90	4.032	1
P3	27	23	0	90	3.904	1
P3	27	24	0	90	-2.432	0
P3	27	25	0	90	3.84	1
P3	27	26	0	90	-2.304	0
P3	27	27	0	90	-2.176	1
P3	27	28	0	90	-2.944	0
P3	27	29	0	90	-2.88	0
P3	27	30	0	90	3.712	1
P3	27	31	0	90	-2.816	0
P3	27	32	0	90	3.136	1
P3	27	33	0	90	3.008	1
P3	27	34	0	90	-2.624	0
P3	27	35	0	90	-2.56	0
P3	27	36	0	90	2.816	1
P3	27	37	0	90	2.368	1
P3	27	38	0	90	-2.56	0
P3	27	39	0	90	1.856	0
P3	27	40	0	90	-2.496	0
P3	27	41	0	90	3.008	1
P3	27	42	0	90	-2.432	0
P3	27	43	0	90	2.88	1
P3	27	44	0	90	-2.368	0
P3	27	45	0	90	2.56	1
P3	27	46	0	90	2.432	1
P3	27	47	0	90	2.304	1
P3	27	48	0	90	2.24	1
P3	27	49	0	90	2.112	1
P3	27	50	0	90	2.048	1
P3	27	51	0	90	-1.856	1
P3	27	52	0	90	1.984	1
P3	27	53	0	90	-2.496	0
P3	27	54	0	90	1.6	1
P3	27	55	0	90	1.536	1
P3	27	56	0	90	1.408	1
P3	27	57	0	90	-2.432	0
P3	27	58	0	90	1.28	1
P3	27	59	0	90	-2.432	1
P3	27	60	0	90	1.088	1
P3	27	61	0	90	0.896	0
P3	27	62	0	90	1.472	1
P3	27	63	0	90	1.408	1
P3	27	64	0	90	-2.56	0
P3	27	65	0	90	-2.56	0
P3	27	66	0	90	-2.56	0
P3	27	67	0	90	-2.56	0
P3	27	68	0	90	-2.496	0
P3	27	69	0	90	1.344	1
P3	27	70	0	90	1.216	1
P3	27	71	0	90	-2.496	0
P3	27	72	0	90	-2.432	0
P3	37	1	0	90	-4.416	0
P3	37	2	0	90	4.416	1
P3	37	3	0	90	-4.416	0
P3	37	4	0	90	4.416	1
P3	37	5	0	90	3.52	1
P3	37	6	0	90	-3.52	0
P3	37	7	0	90	-2.752	0
P3	37	8	0	90	-2.176	0
P3	37	9	0	90	-1.728	0
P3	37	10	0	90	-1.344	0
P3	37	11	0	90	-1.088	0
P3	37	12	0	90	-0.896	0
P3	37	13	0	90	-0.704	0
P3	37	14	0	90	2.752	1
P3	37	15	0	90	2.176	1
P3	37	16	0	90	1.728	1
P3	37	17	0	90	-0.576	0
P3	37	18	0	90	-0.512	0
P3	37	19	0	90	1.344	1
P3	37	20	0	90	1.088	1
P3	37	21	0	90	0.896	1
P3	37	22	0	90	0.704	1
P3	37	23	0	90	-0.448	0
P3	37	24	0	90	0.576	1
P3	37	25	0	90	-0.384	0
P3	37	26	0	90	0.512	0
P3	37	27	0	90	0.96	1
P3	37	28	0	90	0.832	1
P3	37	29	0	90	-0.32	0
P3	37	30	0	90	-0.256	1
P3	37	31	0	90	0.768	1
P3	37	32	0	90	0.704	1
P3	37	33	0	90	-0.512	1
P3	37	34	0	90	-0.768	0
P3	37	35	0	90	0.704	1
P3	37	36	0	90	0.64	1
P3	37	37	0	90	-0.704	0
P3	37	38	0	90	0.576	0
P3	37	39	0	90	0.768	1
P3	37	40	0	90	-0.704	0
P3	37	41	0	90	-0.64	1
P3	37	42	0	90	-0.832	0
P3	37	43	0	90	0.768	0
P3	37	44	0	90	-0.832	0
P3	37	45	0	90	-0.768	0
P3	37	46	0	90	0.96	1
P3	37	47	0	90	0.896	1
P3	37	48	0	90	-0.768	0
P3	37	49	0	90	-0.704	1
P3	37	50	0	90	-0.832	0
P3	37	51	0	90	0.832	1
P3	37	52	0	90	-0.832	1
P3	37	53	0	90	0.832	1
P3	37	54	0	90	0.768	1
P3	37	55	0	90	-1.024	1
P3	37	56	0	90	0.768	1
P3	37	57	0	90	-1.408	0
P3	37	58	0	90	0.768	0
P3	37	59	0	90	0.896	0
P3	37	60	0	90	1.024	1
P3	37	61	0	90	-1.28	0
P3	37	62	0	90	-1.216	0
P3	37	63	0	90	1.024	1
P3	37	64	0	90	0.96	1
P3	37	65	0	90	0.96	1
P3	37	66	0	90	-1.152	1
P3	37	67	0	90	0.896	1
P3	37	68	0	90	-1.472	0
P3	37	69	0	90	0.896	1
P3	37	70	0	90	-1.408	0
P3	37	71	0	90	0.896	0
P3	37	72	0	90	-1.344	0
P3	70	1	0	90	-4.416	0
P3	70	2	0	90	4.416	1
P3	70	3	0	90	-4.416	0
P3	70	4	0	90	-3.52	0
P3	70	5	0	90	4.416	1
P3	70	6	0	90	-2.752	0
P3	70	7	0	90	-2.176	0
P3	70	8	0	90	3.52	1
P3	70	9	0	90	-1.728	0
P3	70	10	0	90	2.752	1
P3	70	11	0	90	-1.344	0
P3	70	12	0	90	-1.088	1
P3	70	13	0	90	-1.984	0
P3	70	14	0	90	2.176	1
P3	70	15	0	90	1.728	1
P3	70	16	0	90	-1.792	0
P3	70	17	0	90	-1.6	0
P3	70	18	0	90	-1.472	1
P3	70	19	0	90	1.344	1
P3	70	20	0	90	-1.92	1
P3	70	21	0	90	1.088	0
P3	70	22	0	90	-2.816	0
P3	70	23	0	90	1.984	1
P3	70	24	0	90	1.792	1
P3	70	25	0	90	1.6	1
P3	70	26	0	90	1.472	1
P3	70	27	0	90	-2.496	0
P3	70	28	0	90	1.408	1
P3	70	29	0	90	1.344	1
P3	70	30	0	90	-2.368	0
P3	70	31	0	90	1.28	1
P3	70	32	0	90	1.216	1
P3	70	33	0	90	1.152	1
P3	70	34	0	90	-2.24	0
P3	70	35	0	90	0.896	1
P3	70	36	0	90	-2.176	0
P3	70	37	0	90	0.832	1
P3	70	38	0	90	-2.048	1
P3	70	39	0	90	-2.368	0
P3	70	40	0	90	0.768	1
P3	70	41	0	90	-2.304	0
P3	70	42	0	90	0.704	1
P3	70	43	0	90	0.64	1
P3	70	44	0	90	-2.24	1
P3	70	45	0	90	-2.496	0
P3	70	46	0	90	-2.432	0
P3	70	47	0	90	0.576	0
P3	70	48	0	90	-2.368	0
P3	70	49	0	90	0.896	1
P3	70	50	0	90	-2.368	0
P3	70	51	0	90	0.896	1
P3	70	52	0	90	0.832	1
P3	70	53	0	90	0.832	0
P3	70	54	0	90	1.024	1
P3	70	55	0	90	-2.304	0
P3	70	56	0	90	-2.304	0
P3	70	57	0	90	-2.24	0
P3	70	58	0	90	-2.24	0
P3	70	59	0	90	0.96	1
P3	70	60	0	90	-2.176	0
P3	70	61	0	90	0.96	1
P3	70	62	0	90	-2.176	0
P3	70	63	0	90	0.96	1
P3	70	64	0	90	-2.176	0
P3	70	65	0	90	0.896	1
P3	70	66	0	90	-2.176	0
P3	70	67	0	90	0.896	1
P3	70	68	0	90	-2.112	0
P3	70	69	0	90	0.896	1
P3	70	70	0	90	-2.112	0
P3	70	71	0	90	0.832	0
P3	70	72	0	90	0.96	1
P3	38	1	11.25	0	-4.416	0
P3	38	2	11.25	0	4.416	1
P3	38	3	11.25	0	-4.416	0
P3	38	4	11.25	0	4.416	1
P3	38	5	11.25	0	-3.52	0
P3	38	6	11.25	0	3.52	1
P3	38	7	11.25	0	-2.752	0
P3	38	8	11.25	0	-2.176	1
P3	38	9	11.25	0	-3.712	1
P3	38	10	11.25	0	2.752	1
P3	38	11	11.25	0	-5.632	0
P3	38	12	11.25	0	-5.12	0
P3	38	13	11.25	0	2.176	1
P3	38	14	11.25	0	1.728	1
P3	38	15	11.25	0	1.344	1
P3	38	16	11.25	0	-4.736	0
P3	38	17	11.25	0	-4.544	0
P3	38	18	11.25	0	-4.288	0
P3	38	19	11.25	0	-4.16	0
P3	38	20	11.25	0	-4.032	0
P3	38	21	11.25	0	1.088	1
P3	38	22	11.25	0	0.896	0
P3	38	23	11.25	0	1.664	1
P3	38	24	11.25	0	1.472	1
P3	38	25	11.25	0	-3.904	0
P3	38	26	11.25	0	1.344	1
P3	38	27	11.25	0	1.216	0
P3	38	28	11.25	0	-3.456	0
P3	38	29	11.25	0	1.664	1
P3	38	30	11.25	0	-3.392	0
P3	38	31	11.25	0	1.536	1
P3	38	32	11.25	0	1.472	1
P3	38	33	11.25	0	-3.264	0
P3	38	34	11.25	0	-3.136	0
P3	38	35	11.25	0	-2.944	0
P3	38	36	11.25	0	1.408	0
P3	38	37	11.25	0	-2.816	0
P3	38	38	11.25	0	1.664	0
P3	38	39	11.25	0	2.24	1
P3	38	40	11.25	0	2.048	1
P3	38	41	11.25	0	-2.688	0
P3	38	42	11.25	0	1.92	1
P3	38	43	11.25	0	1.856	0
P3	38	44	11.25	0	-2.56	0
P3	38	45	11.25	0	-2.496	0
P3	38	46	11.25	0	2.304	1
P3	38	47	11.25	0	-2.368	0
P3	38	48	11.25	0	-2.304	0
P3	38	49	11.25	0	-1.856	1
P3	38	50	11.25	0	2.176	1
P3	38	51	11.25	0	-2.432	0
P3	38	52	11.25	0	-2.368	0
P3	38	53	11.25	0	-2.368	0
P3	38	54	11.25	0	-2.304	1
P3	38	55	11.25	0	2.048	1
P3	38	56	11.25	0	-2.496	1
P3	38	57	11.25	0	-2.688	0
P3	38	58	11.25	0	1.984	1
P3	38	59	11.25	0	1.984	1
P3	38	60	11.25	0	1.92	1
P3	38	61	11.25	0	-2.624	0
P3	38	62	11.25	0	1.856	1
P3	38	63	11.25	0	1.792	1
P3	38	64	11.25	0	1.792	1
P3	38	65	11.25	0	1.728	1
P3	38	66	11.25	0	1.728	1
P3	38	67	11.25	0	1.728	1
P3	38	68	11.25	0	-2.624	0
P3	38	69	11.25	0	1.664	0
P3	38	70	11.25	0	1.792	1
P3	38	71	11.25	0	-2.56	0
P3	38	72	11.25	0	-2.56	0
P3	68	1	11.25	0	4.416	1
P3	68	2	11.25	0	-4.416	0
P3	68	3	11.25	0	-4.416	0
P3	68	4	11.25	0	4.416	1
P3	68	5	11.25	0	-3.52	0
P3	68	6	11.25	0	-2.752	0
P3	68	7	11.25	0	3.52	1
P3	68	8	11.25	0	-2.176	0
P3	68	9	11.25	0	-1.728	0
P3	68	10	11.25	0	2.752	0
P3	68	11	11.25	0	-1.344	0
P3	68	12	11.25	0	-1.088	0
P3	68	13	11.25	0	4.608	1
P3	68	14	11.25	0	-0.896	0
P3	68	15	11.25	0	4.032	1
P3	68	16	11.25	0	-0.704	0
P3	68	17	11.25	0	-0.576	1
P3	68	18	11.25	0	-1.088	0
P3	68	19	11.25	0	3.712	1
P3	68	20	11.25	0	3.52	1
P3	68	21	11.25	0	3.328	1
P3	68	22	11.25	0	3.2	1
P3	68	23	11.25	0	3.136	0
P3	68	24	11.25	0	-0.96	1
P3	68	25	11.25	0	-1.472	0
P3	68	26	11.25	0	3.52	1
P3	68	27	11.25	0	3.456	1
P3	68	28	11.25	0	3.392	1
P3	68	29	11.25	0	-1.344	1
P3	68	30	11.25	0	3.328	1
P3	68	31	11.25	0	-1.984	0
P3	68	32	11.25	0	-1.792	0
P3	68	33	11.25	0	3.328	0
P3	68	34	11.25	0	-1.664	0
P3	68	35	11.25	0	3.52	1
P3	68	36	11.25	0	-1.6	0
P3	68	37	11.25	0	3.52	1
P3	68	38	11.25	0	-1.536	0
P3	68	39	11.25	0	-1.472	0
P3	68	40	11.25	0	3.456	1
P3	68	41	11.25	0	-1.408	0
P3	68	42	11.25	0	3.392	1
P3	68	43	11.25	0	3.392	1
P3	68	44	11.25	0	-1.28	0
P3	68	45	11.25	0	3.392	1
P3	68	46	11.25	0	-1.216	0
P3	68	47	11.25	0	-1.216	0
P3	68	48	11.25	0	-1.216	0
P3	68	49	11.25	0	-1.152	0
P3	68	50	11.25	0	-1.152	0
P3	68	51	11.25	0	-1.152	0
P3	68	52	11.25	0	3.328	1
P3	68	53	11.25	0	3.328	0
P3	68	54	11.25	0	3.456	1
P3	68	55	11.25	0	3.456	1
P3	68	56	11.25	0	3.392	0
P3	68	57	11.25	0	-1.088	0
P3	68	58	11.25	0	3.52	1
P3	68	59	11.25	0	3.456	1
P3	68	60	11.25	0	3.456	1
P3	68	61	11.25	0	-1.088	0
P3	68	62	11.25	0	3.456	0
P3	68	63	11.25	0	3.52	1
P3	68	64	11.25	0	-1.024	0
P3	68	65	11.25	0	3.52	1
P3	68	66	11.25	0	-0.96	1
P3	68	67	11.25	0	-1.152	1
P3	68	68	11.25	0	-1.28	0
P3	68	69	11.25	0	3.52	1
P3	68	70	11.25	0	3.52	1
P3	68	71	11.25	0	-1.216	1
P3	68	72	11.25	0	3.52	1
P3	72	1	11.25	0	4.416	1
P3	72	2	11.25	0	-4.416	0
P3	72	3	11.25	0	4.416	1
P3	72	4	11.25	0	3.52	1
P3	72	5	11.25	0	-4.416	0
P3	72	6	11.25	0	-3.52	0
P3	72	7	11.25	0	-2.752	0
P3	72	8	11.25	0	-2.176	0
P3	72	9	11.25	0	2.752	1
P3	72	10	11.25	0	-1.728	1
P3	72	11	11.25	0	-3.008	1
P3	72	12	11.25	0	2.176	1
P3	72	13	11.25	0	-4.736	0
P3	72	14	11.25	0	1.728	1
P3	72	15	11.25	0	1.344	1
P3	72	16	11.25	0	-4.224	0
P3	72	17	11.25	0	-3.84	0
P3	72	18	11.25	0	-3.648	1
P3	72	19	11.25	0	1.088	0
P3	72	20	11.25	0	1.984	1
P3	72	21	11.25	0	-4.544	0
P3	72	22	11.25	0	1.792	1
P3	72	23	11.25	0	1.6	0
P3	72	24	11.25	0	-4.288	0
P3	72	25	11.25	0	2.24	1
P3	72	26	11.25	0	-4.096	0
P3	72	27	11.25	0	-3.968	0
P3	72	28	11.25	0	2.048	1
P3	72	29	11.25	0	-3.904	0
P3	72	30	11.25	0	1.92	1
P3	72	31	11.25	0	1.856	1
P3	72	32	11.25	0	1.792	1
P3	72	33	11.25	0	1.728	1
P3	72	34	11.25	0	1.728	0
P3	72	35	11.25	0	-3.84	0
P3	72	36	11.25	0	1.92	1
P3	72	37	11.25	0	1.856	0
P3	72	38	11.25	0	-3.776	0
P3	72	39	11.25	0	2.112	0
P3	72	40	11.25	0	-3.712	0
P3	72	41	11.25	0	-3.584	0
P3	72	42	11.25	0	-3.52	1
P3	72	43	11.25	0	2.624	1
P3	72	44	11.25	0	2.496	1
P3	72	45	11.25	0	-3.84	0
P3	72	46	11.25	0	-3.776	0
P3	72	47	11.25	0	2.368	0
P3	72	48	11.25	0	-3.776	0
P3	72	49	11.25	0	-3.776	0
P3	72	50	11.25	0	-3.712	0
P3	72	51	11.25	0	-3.712	0
P3	72	52	11.25	0	3.008	1
P3	72	53	11.25	0	-3.648	0
P3	72	54	11.25	0	2.816	0
P3	72	55	11.25	0	3.904	0
P3	72	56	11.25	0	-3.648	0
P3	72	57	11.25	0	-3.584	0
P3	72	58	11.25	0	5.824	1
P3	72	59	11.25	0	5.312	1
P3	72	60	11.25	0	-3.584	0
P3	72	61	11.25	0	-3.52	0
P3	72	62	11.25	0	-3.456	0
P3	72	63	11.25	0	4.928	1
P3	72	64	11.25	0	4.672	1
P3	72	65	11.25	0	4.48	1
P3	72	66	11.25	0	-3.456	0
P3	72	67	11.25	0	4.352	1
P3	72	68	11.25	0	-3.392	0
P3	72	69	11.25	0	-3.328	0
P3	72	70	11.25	0	4.224	1
P3	72	71	11.25	0	4.096	1
P3	72	72	11.25	0	3.648	1
P3	1	1	11.25	11.25	-4.416	0
P3	1	2	11.25	11.25	4.416	1
P3	1	3	11.25	11.25	4.416	1
P3	1	4	11.25	11.25	-4.416	0
P3	1	5	11.25	11.25	3.52	1
P3	1	6	11.25	11.25	2.752	1
P3	1	7	11.25	11.25	2.176	1
P3	1	8	11.25	11.25	1.728	1
P3	1	9	11.25	11.25	-3.52	0
P3	1	10	11.25	11.25	1.344	1
P3	1	11	11.25	11.25	-2.752	0
P3	1	12	11.25	11.25	1.088	1
P3	1	13	11.25	11.25	-2.176	0
P3	1	14	11.25	11.25	0.896	1
P3	1	15	11.25	11.25	-1.728	1
P3	1	16	11.25	11.25	0.704	1
P3	1	17	11.25	11.25	-3.008	0
P3	1	18	11.25	11.25	-2.688	1
P3	1	19	11.25	11.25	-3.904	0
P3	1	20	11.25	11.25	-3.584	0
P3	1	21	11.25	11.25	-3.264	0
P3	1	22	11.25	11.25	0.576	1
P3	1	23	11.25	11.25	0.512	1
P3	1	24	11.25	11.25	-3.136	0
P3	1	25	11.25	11.25	-3.008	1
P3	1	26	11.25	11.25	-3.52	0
P3	1	27	11.25	11.25	0.448	1
P3	1	28	11.25	11.25	0.384	1
P3	1	29	11.25	11.25	-3.392	0
P3	1	30	11.25	11.25	-3.264	0
P3	1	31	11.25	11.25	0.32	0
P3	1	32	11.25	11.25	-3.2	0
P3	1	33	11.25	11.25	-3.2	0
P3	1	34	11.25	11.25	-3.136	1
P3	1	35	11.25	11.25	0.576	0
P3	1	36	11.25	11.25	-3.328	0
P3	1	37	11.25	11.25	-3.328	1
P3	1	38	11.25	11.25	0.896	0
P3	1	39	11.25	11.25	-3.584	0
P3	1	40	11.25	11.25	-3.52	0
P3	1	41	11.25	11.25	1.408	1
P3	1	42	11.25	11.25	1.28	1
P3	1	43	11.25	11.25	1.216	0
P3	1	44	11.25	11.25	-3.456	0
P3	1	45	11.25	11.25	-3.392	0
P3	1	46	11.25	11.25	-3.392	0
P3	1	47	11.25	11.25	1.728	0
P3	1	48	11.25	11.25	-3.328	0
P3	1	49	11.25	11.25	2.752	1
P3	1	50	11.25	11.25	-3.328	0
P3	1	51	11.25	11.25	-3.264	0
P3	1	52	11.25	11.25	2.368	1
P3	1	53	11.25	11.25	-3.264	0
P3	1	54	11.25	11.25	2.24	0
P3	1	55	11.25	11.25	-3.264	0
P3	1	56	11.25	11.25	3.008	1
P3	1	57	11.25	11.25	2.816	1
P3	1	58	11.25	11.25	-3.264	0
P3	1	59	11.25	11.25	2.624	0
P3	1	60	11.25	11.25	-3.2	0
P3	1	61	11.25	11.25	3.328	1
P3	1	62	11.25	11.25	3.072	1
P3	1	63	11.25	11.25	2.944	1
P3	1	64	11.25	11.25	2.88	1
P3	1	65	11.25	11.25	-3.2	0
P3	1	66	11.25	11.25	2.816	1
P3	1	67	11.25	11.25	2.752	1
P3	1	68	11.25	11.25	-3.2	0
P3	1	69	11.25	11.25	2.688	1
P3	1	70	11.25	11.25	-3.2	0
P3	1	71	11.25	11.25	2.624	1
P3	1	72	11.25	11.25	2.56	1
P3	25	1	11.25	11.25	4.416	1
P3	25	2	11.25	11.25	-4.416	0
P3	25	3	11.25	11.25	4.416	1
P3	25	4	11.25	11.25	-4.416	0
P3	25	5	11.25	11.25	3.52	1
P3	25	6	11.25	11.25	-3.52	0
P3	25	7	11.25	11.25	2.752	1
P3	25	8	11.25	11.25	-2.752	0
P3	25	9	11.25	11.25	2.176	1
P3	25	10	11.25	11.25	1.728	1
P3	25	11	11.25	11.25	-2.176	0
P3	25	12	11.25	11.25	1.344	1
P3	25	13	11.25	11.25	-1.728	0
P3	25	14	11.25	11.25	1.088	1
P3	25	15	11.25	11.25	0.896	1
P3	25	16	11.25	11.25	0.704	1
P3	25	17	11.25	11.25	0.576	1
P3	25	18	11.25	11.25	-1.344	0
P3	25	19	11.25	11.25	0.512	1
P3	25	20	11.25	11.25	-1.088	1
P3	25	21	11.25	11.25	-1.984	1
P3	25	22	11.25	11.25	-3.2	0
P3	25	23	11.25	11.25	-2.88	0
P3	25	24	11.25	11.25	-2.624	0
P3	25	25	11.25	11.25	-2.432	0
P3	25	26	11.25	11.25	-2.368	0
P3	25	27	11.25	11.25	0.448	1
P3	25	28	11.25	11.25	0.384	1
P3	25	29	11.25	11.25	-2.24	0
P3	25	30	11.25	11.25	-2.176	0
P3	25	31	11.25	11.25	0.32	1
P3	25	32	11.25	11.25	-2.112	0
P3	25	33	11.25	11.25	-1.792	1
P3	25	34	11.25	11.25	0.256	1
P3	25	35	11.25	11.25	-2.24	1
P3	25	36	11.25	11.25	0.256	1
P3	25	37	11.25	11.25	-2.496	1
P3	25	38	11.25	11.25	0.192	0
P3	25	39	11.25	11.25	0.384	1
P3	25	40	11.25	11.25	0.32	1
P3	25	41	11.25	11.25	0.32	1
P3	25	42	11.25	11.25	0.32	1
P3	25	43	11.25	11.25	0.256	1
P3	25	44	11.25	11.25	0.256	1
P3	25	45	11.25	11.25	-2.944	0
P3	25	46	11.25	11.25	0.256	1
P3	25	47	11.25	11.25	-2.816	0
P3	25	48	11.25	11.25	-2.752	1
P3	25	49	11.25	11.25	-3.2	0
P3	25	50	11.25	11.25	0.192	1
P3	25	51	11.25	11.25	-3.072	0
P3	25	52	11.25	11.25	0.192	1
P3	25	53	11.25	11.25	-2.944	0
P3	25	54	11.25	11.25	-2.88	0
P3	25	55	11.25	11.25	-2.88	0
P3	25	56	11.25	11.25	0.192	1
P3	25	57	11.25	11.25	0.192	1
P3	25	58	11.25	11.25	-2.816	0
P3	25	59	11.25	11.25	-2.752	1
P3	25	60	11.25	11.25	-2.944	0
P3	25	61	11.25	11.25	-2.944	0
P3	25	62	11.25	11.25	-2.88	0
P3	25	63	11.25	11.25	0.128	0
P3	25	64	11.25	11.25	0.256	1
P3	25	65	11.25	11.25	-2.88	0
P3	25	66	11.25	11.25	-2.88	0
P3	25	67	11.25	11.25	0.256	1
P3	25	68	11.25	11.25	0.192	1
P3	25	69	11.25	11.25	0.192	1
P3	25	70	11.25	11.25	0.192	1
P3	25	71	11.25	11.25	-2.816	0
P3	25	72	11.25	11.25	0.192	1
P3	50	1	11.25	11.25	-4.416	0
P3	50	2	11.25	11.25	4.416	1
P3	50	3	11.25	11.25	4.416	0
P3	50	4	11.25	11.25	6.336	0
P3	50	5	11.25	11.25	7.168	1
P3	50	6	11.25	11.25	-4.416	0
P3	50	7	11.25	11.25	7.104	1
P3	50	8	11.25	11.25	-3.52	0
P3	50	9	11.25	11.25	6.976	1
P3	50	10	11.25	11.25	6.848	1
P3	50	11	11.25	11.25	-2.752	0
P3	50	12	11.25	11.25	-2.176	0
P3	50	13	11.25	11.25	6.784	1
P3	50	14	11.25	11.25	6.656	1
P3	50	15	11.25	11.25	-1.728	0
P3	50	16	11.25	11.25	-1.344	0
P3	50	17	11.25	11.25	-1.088	0
P3	50	18	11.25	11.25	-0.896	1
P3	50	19	11.25	11.25	6.592	1
P3	50	20	11.25	11.25	-1.664	1
P3	50	21	11.25	11.25	-2.752	0
P3	50	22	11.25	11.25	6.528	1
P3	50	23	11.25	11.25	6.144	1
P3	50	24	11.25	11.25	-2.368	0
P3	50	25	11.25	11.25	6.016	1
P3	50	26	11.25	11.25	5.952	1
P3	50	27	11.25	11.25	5.824	1
P3	50	28	11.25	11.25	-2.24	0
P3	50	29	11.25	11.25	-2.048	0
P3	50	30	11.25	11.25	5.632	1
P3	50	31	11.25	11.25	5.376	1
P3	50	32	11.25	11.25	-1.984	0
P3	50	33	11.25	11.25	-1.92	0
P3	50	34	11.25	11.25	-1.792	0
P3	50	35	11.25	11.25	-1.728	0
P3	50	36	11.25	11.25	-1.472	0
P3	50	37	11.25	11.25	5.184	1
P3	50	38	11.25	11.25	-1.472	0
P3	50	39	11.25	11.25	-1.408	0
P3	50	40	11.25	11.25	-1.344	0
P3	50	41	11.25	11.25	5.056	1
P3	50	42	11.25	11.25	-1.344	0
P3	50	43	11.25	11.25	4.864	1
P3	50	44	11.25	11.25	-1.28	0
P3	50	45	11.25	11.25	4.736	1
P3	50	46	11.25	11.25	-1.216	1
P3	50	47	11.25	11.25	-1.472	0
P3	50	48	11.25	11.25	-1.408	1
P3	50	49	11.25	11.25	4.032	1
P3	50	50	11.25	11.25	3.904	1
P3	50	51	11.25	11.25	3.776	1
P3	50	52	11.25	11.25	3.2	0
P3	50	53	11.25	11.25	4.16	1
P3	50	54	11.25	11.25	-1.6	1
P3	50	55	11.25	11.25	4.096	1
P3	50	56	11.25	11.25	4.032	1
P3	50	57	11.25	11.25	-1.856	0
P3	50	58	11.25	11.25	3.968	1
P3	50	59	11.25	11.25	-1.792	0
P3	50	60	11.25	11.25	-1.792	0
P3	50	61	11.25	11.25	3.776	1
P3	50	62	11.25	11.25	3.584	1
P3	50	63	11.25	11.25	3.456	1
P3	50	64	11.25	11.25	-1.792	0
P3	50	65	11.25	11.25	-1.728	0
P3	50	66	11.25	11.25	-1.728	1
P3	50	67	11.25	11.25	2.944	1
P3	50	68	11.25	11.25	2.752	1
P3	50	69	11.25	11.25	2.624	1
P3	50	70	11.25	11.25	-1.856	0
P3	50	71	11.25	11.25	-1.856	0
P3	50	72	11.25	11.25	2.368	1
P3	10	1	11.25	22.5	-4.416	0
P3	10	2	11.25	22.5	4.416	1
P3	10	3	11.25	22.5	-4.416	0
P3	10	4	11.25	22.5	4.416	1
P3	10	5	11.25	22.5	-3.52	1
P3	10	6	11.25	22.5	-5.568	0
P3	10	7	11.25	22.5	-4.992	0
P3	10	8	11.25	22.5	-4.672	0
P3	10	9	11.25	22.5	3.52	1
P3	10	10	11.25	22.5	2.752	1
P3	10	11	11.25	22.5	-4.416	0
P3	10	12	11.25	22.5	2.176	1
P3	10	13	11.25	22.5	-4.224	0
P3	10	14	11.25	22.5	1.728	1
P3	10	15	11.25	22.5	-4.032	1
P3	10	16	11.25	22.5	1.344	1
P3	10	17	11.25	22.5	-4.608	0
P3	10	18	11.25	22.5	1.088	1
P3	10	19	11.25	22.5	0.896	1
P3	10	20	11.25	22.5	0.704	1
P3	10	21	11.25	22.5	0.576	1
P3	10	22	11.25	22.5	-4.48	0
P3	10	23	11.25	22.5	0.512	0
P3	10	24	11.25	22.5	-4.352	0
P3	10	25	11.25	22.5	-4.288	0
P3	10	26	11.25	22.5	0.96	1
P3	10	27	11.25	22.5	-4.224	0
P3	10	28	11.25	22.5	-4.224	0
P3	10	29	11.25	22.5	-4.16	0
P3	10	30	11.25	22.5	0.832	1
P3	10	31	11.25	22.5	0.768	0
P3	10	32	11.25	22.5	1.152	0
P3	10	33	11.25	22.5	1.792	1
P3	10	34	11.25	22.5	1.6	1
P3	10	35	11.25	22.5	1.472	1
P3	10	36	11.25	22.5	1.408	1
P3	10	37	11.25	22.5	1.344	1
P3	10	38	11.25	22.5	1.216	1
P3	10	39	11.25	22.5	1.152	1
P3	10	40	11.25	22.5	-4.16	0
P3	10	41	11.25	22.5	1.088	1
P3	10	42	11.25	22.5	-4.096	1
P3	10	43	11.25	22.5	1.024	1
P3	10	44	11.25	22.5	-4.288	0
P3	10	45	11.25	22.5	-4.224	0
P3	10	46	11.25	22.5	-4.224	0
P3	10	47	11.25	22.5	1.024	1
P3	10	48	11.25	22.5	-4.224	0
P3	10	49	11.25	22.5	0.96	1
P3	10	50	11.25	22.5	0.96	1
P3	10	51	11.25	22.5	0.96	1
P3	10	52	11.25	22.5	0.896	1
P3	10	53	11.25	22.5	-4.16	0
P3	10	54	11.25	22.5	-4.16	1
P3	10	55	11.25	22.5	0.896	1
P3	10	56	11.25	22.5	0.896	1
P3	10	57	11.25	22.5	-4.288	0
P3	10	58	11.25	22.5	0.832	1
P3	10	59	11.25	22.5	-4.224	0
P3	10	60	11.25	22.5	-4.224	0
P3	10	61	11.25	22.5	0.832	1
P3	10	62	11.25	22.5	-4.224	0
P3	10	63	11.25	22.5	-4.224	0
P3	10	64	11.25	22.5	-4.224	0
P3	10	65	11.25	22.5	-4.224	0
P3	10	66	11.25	22.5	-4.224	0
P3	10	67	11.25	22.5	-4.16	0
P3	10	68	11.25	22.5	0.768	1
P3	10	69	11.25	22.5	0.704	1
P3	10	70	11.25	22.5	-4.16	0
P3	10	71	11.25	22.5	-4.16	0
P3	10	72	11.25	22.5	-4.096	1
P3	42	1	11.25	22.5	-4.416	0
P3	42	2	11.25	22.5	4.416	1
P3	42	3	11.25	22.5	4.416	1
P3	42	4	11.25	22.5	-4.416	0
P3	42	5	11.25	22.5	3.52	1
P3	42	6	11.25	22.5	-3.52	0
P3	42	7	11.25	22.5	-2.752	0
P3	42	8	11.25	22.5	-2.176	0
P3	42	9	11.25	22.5	2.752	1
P3	42	10	11.25	22.5	-1.728	0
P3	42	11	11.25	22.5	2.176	1
P3	42	12	11.25	22.5	1.728	1
P3	42	13	11.25	22.5	1.344	1
P3	42	14	11.25	22.5	1.088	1
P3	42	15	11.25	22.5	0.896	1
P3	42	16	11.25	22.5	-1.344	0
P3	42	17	11.25	22.5	-1.088	0
P3	42	18	11.25	22.5	-0.896	0
P3	42	19	11.25	22.5	-0.704	0
P3	42	20	11.25	22.5	-0.576	0
P3	42	21	11.25	22.5	-0.512	1
P3	42	22	11.25	22.5	0.704	0
P3	42	23	11.25	22.5	1.344	1
P3	42	24	11.25	22.5	1.152	1
P3	42	25	11.25	22.5	1.088	1
P3	42	26	11.25	22.5	-0.96	0
P3	42	27	11.25	22.5	1.024	1
P3	42	28	11.25	22.5	0.96	0
P3	42	29	11.25	22.5	-0.832	0
P3	42	30	11.25	22.5	-0.768	1
P3	42	31	11.25	22.5	1.216	1
P3	42	32	11.25	22.5	1.152	1
P3	42	33	11.25	22.5	1.152	0
P3	42	34	11.25	22.5	-1.152	0
P3	42	35	11.25	22.5	1.408	0
P3	42	36	11.25	22.5	-1.024	0
P3	42	37	11.25	22.5	-0.96	1
P3	42	38	11.25	22.5	-1.28	0
P3	42	39	11.25	22.5	-1.216	0
P3	42	40	11.25	22.5	-1.152	1
P3	42	41	11.25	22.5	1.984	1
P3	42	42	11.25	22.5	1.856	1
P3	42	43	11.25	22.5	1.728	1
P3	42	44	11.25	22.5	-1.472	0
P3	42	45	11.25	22.5	1.6	1
P3	42	46	11.25	22.5	1.536	1
P3	42	47	11.25	22.5	-1.408	0
P3	42	48	11.25	22.5	-1.344	1
P3	42	49	11.25	22.5	1.472	1
P3	42	50	11.25	22.5	-1.728	0
P3	42	51	11.25	22.5	1.408	0
P3	42	52	11.25	22.5	-1.6	0
P3	42	53	11.25	22.5	1.664	0
P3	42	54	11.25	22.5	1.984	0
P3	42	55	11.25	22.5	-1.536	0
P3	42	56	11.25	22.5	-1.472	0
P3	42	57	11.25	22.5	2.752	1
P3	42	58	11.25	22.5	-1.408	0
P3	42	59	11.25	22.5	-1.344	0
P3	42	60	11.25	22.5	-1.344	0
P3	42	61	11.25	22.5	2.496	0
P3	42	62	11.25	22.5	3.648	1
P3	42	63	11.25	22.5	3.2	1
P3	42	64	11.25	22.5	3.008	1
P3	42	65	11.25	22.5	-1.28	0
P3	42	66	11.25	22.5	-1.28	0
P3	42	67	11.25	22.5	2.88	1
P3	42	68	11.25	22.5	-1.216	0
P3	42	69	11.25	22.5	2.816	1
P3	42	70	11.25	22.5	-1.216	0
P3	42	71	11.25	22.5	2.688	1
P3	42	72	11.25	22.5	-1.216	0
P3	53	1	11.25	22.5	-4.416	0
P3	53	2	11.25	22.5	4.416	1
P3	53	3	11.25	22.5	-4.416	0
P3	53	4	11.25	22.5	-3.52	0
P3	53	5	11.25	22.5	-2.752	1
P3	53	6	11.25	22.5	4.416	1
P3	53	7	11.25	22.5	-4.608	0
P3	53	8	11.25	22.5	-4.032	0
P3	53	9	11.25	22.5	-3.712	0
P3	53	10	11.25	22.5	-3.52	0
P3	53	11	11.25	22.5	-3.328	0
P3	53	12	11.25	22.5	3.52	1
P3	53	13	11.25	22.5	2.752	1
P3	53	14	11.25	22.5	2.176	1
P3	53	15	11.25	22.5	1.728	1
P3	53	16	11.25	22.5	1.344	1
P3	53	17	11.25	22.5	1.088	0
P3	53	18	11.25	22.5	-3.2	0
P3	53	19	11.25	22.5	1.984	1
P3	53	20	11.25	22.5	1.792	1
P3	53	21	11.25	22.5	-3.136	0
P3	53	22	11.25	22.5	1.6	1
P3	53	23	11.25	22.5	-3.008	0
P3	53	24	11.25	22.5	1.472	1
P3	53	25	11.25	22.5	-2.944	0
P3	53	26	11.25	22.5	-2.432	0
P3	53	27	11.25	22.5	-2.304	0
P3	53	28	11.25	22.5	1.408	1
P3	53	29	11.25	22.5	1.344	1
P3	53	30	11.25	22.5	1.28	1
P3	53	31	11.25	22.5	1.216	1
P3	53	32	11.25	22.5	-2.176	0
P3	53	33	11.25	22.5	-1.92	0
P3	53	34	11.25	22.5	-1.536	1
P3	53	35	11.25	22.5	1.152	1
P3	53	36	11.25	22.5	-2.368	0
P3	53	37	11.25	22.5	0.896	1
P3	53	38	11.25	22.5	-2.304	0
P3	53	39	11.25	22.5	-2.176	0
P3	53	40	11.25	22.5	0.832	1
P3	53	41	11.25	22.5	0.768	1
P3	53	42	11.25	22.5	0.704	1
P3	53	43	11.25	22.5	0.64	1
P3	53	44	11.25	22.5	-2.048	0
P3	53	45	11.25	22.5	-1.92	1
P3	53	46	11.25	22.5	0.576	1
P3	53	47	11.25	22.5	0.448	1
P3	53	48	11.25	22.5	-2.368	0
P3	53	49	11.25	22.5	0.384	1
P3	53	50	11.25	22.5	-2.304	1
P3	53	51	11.25	22.5	-2.624	0
P3	53	52	11.25	22.5	-2.56	1
P3	53	53	11.25	22.5	-2.944	1
P3	53	54	11.25	22.5	-3.2	0
P3	53	55	11.25	22.5	0.32	0
P3	53	56	11.25	22.5	0.64	0
P3	53	57	11.25	22.5	0.896	1
P3	53	58	11.25	22.5	-3.136	0
P3	53	59	11.25	22.5	0.896	1
P3	53	60	11.25	22.5	-3.136	0
P3	53	61	11.25	22.5	-3.072	1
P3	53	62	11.25	22.5	-3.264	0
P3	53	63	11.25	22.5	0.832	0
P3	53	64	11.25	22.5	1.024	1
P3	53	65	11.25	22.5	1.024	1
P3	53	66	11.25	22.5	0.96	1
P3	53	67	11.25	22.5	-3.2	0
P3	53	68	11.25	22.5	-3.2	0
P3	53	69	11.25	22.5	0.96	1
P3	53	70	11.25	22.5	0.96	1
P3	53	71	11.25	22.5	0.896	1
P3	53	72	11.25	22.5	-3.2	0
P3	34	1	11.25	45	-4.416	0
P3	34	2	11.25	45	4.416	1
P3	34	3	11.25	45	4.416	1
P3	34	4	11.25	45	-4.416	1
P3	34	5	11.25	45	-6.336	0
P3	34	6	11.25	45	3.52	1
P3	34	7	11.25	45	-5.952	0
P3	34	8	11.25	45	-5.632	0
P3	34	9	11.25	45	2.752	1
P3	34	10	11.25	45	2.176	1
P3	34	11	11.25	45	-5.376	0
P3	34	12	11.25	45	-5.184	1
P3	34	13	11.25	45	-5.888	0
P3	34	14	11.25	45	-5.696	0
P3	34	15	11.25	45	-5.632	0
P3	34	16	11.25	45	-5.504	1
P3	34	17	11.25	45	1.728	1
P3	34	18	11.25	45	-5.888	0
P3	34	19	11.25	45	1.344	1
P3	34	20	11.25	45	1.088	1
P3	34	21	11.25	45	-5.824	0
P3	34	22	11.25	45	0.896	1
P3	34	23	11.25	45	-5.76	0
P3	34	24	11.25	45	-5.696	0
P3	34	25	11.25	45	0.704	1
P3	34	26	11.25	45	0.576	1
P3	34	27	11.25	45	-5.632	0
P3	34	28	11.25	45	-5.632	0
P3	34	29	11.25	45	0.512	1
P3	34	30	11.25	45	0.448	1
P3	34	31	11.25	45	0.384	1
P3	34	32	11.25	45	-5.568	0
P3	34	33	11.25	45	-5.568	0
P3	34	34	11.25	45	0.32	1
P3	34	35	11.25	45	0.256	1
P3	34	36	11.25	45	0.256	1
P3	34	37	11.25	45	-5.504	0
P3	34	38	11.25	45	-5.44	0
P3	34	39	11.25	45	0.192	1
P3	34	40	11.25	45	-5.44	0
P3	34	41	11.25	45	-5.376	0
P3	34	42	11.25	45	-5.376	0
P3	34	43	11.25	45	0.192	1
P3	34	44	11.25	45	-5.376	0
P3	34	45	11.25	45	0.192	1
P3	34	46	11.25	45	0.192	1
P3	34	47	11.25	45	-5.312	0
P3	34	48	11.25	45	-5.312	0
P3	34	49	11.25	45	-5.312	0
P3	34	50	11.25	45	-5.248	0
P3	34	51	11.25	45	0.128	1
P3	34	52	11.25	45	-5.056	0
P3	34	53	11.25	45	0.128	1
P3	34	54	11.25	45	0.128	1
P3	34	55	11.25	45	-4.992	0
P3	34	56	11.25	45	0.128	1
P3	34	57	11.25	45	0.128	1
P3	34	58	11.25	45	0.128	1
P3	34	59	11.25	45	0.128	1
P3	34	60	11.25	45	0.128	1
P3	34	61	11.25	45	0.128	1
P3	34	62	11.25	45	0.128	1
P3	34	63	11.25	45	0.128	1
P3	34	64	11.25	45	-4.928	0
P3	34	65	11.25	45	-4.928	0
P3	34	66	11.25	45	0.128	1
P3	34	67	11.25	45	-4.864	0
P3	34	68	11.25	45	0.064	1
P3	34	69	11.25	45	-4.8	0
P3	34	70	11.25	45	-4.672	0
P3	34	71	11.25	45	0.064	1
P3	34	72	11.25	45	0.064	1
P3	59	1	11.25	45	-4.416	0
P3	59	2	11.25	45	4.416	1
P3	59	3	11.25	45	4.416	1
P3	59	4	11.25	45	3.52	1
P3	59	5	11.25	45	-4.416	0
P3	59	6	11.25	45	2.752	1
P3	59	7	11.25	45	-3.52	1
P3	59	8	11.25	45	-5.568	0
P3	59	9	11.25	45	2.176	1
P3	59	10	11.25	45	-4.992	0
P3	59	11	11.25	45	-4.672	0
P3	59	12	11.25	45	1.728	1
P3	59	13	11.25	45	1.344	1
P3	59	14	11.25	45	-4.416	0
P3	59	15	11.25	45	1.088	1
P3	59	16	11.25	45	0.896	0
P3	59	17	11.25	45	1.664	1
P3	59	18	11.25	45	1.472	1
P3	59	19	11.25	45	1.344	1
P3	59	20	11.25	45	-4.224	0
P3	59	21	11.25	45	-4.032	0
P3	59	22	11.25	45	1.216	0
P3	59	23	11.25	45	1.664	1
P3	59	24	11.25	45	-3.904	0
P3	59	25	11.25	45	-3.84	0
P3	59	26	11.25	45	-3.712	0
P3	59	27	11.25	45	-3.136	0
P3	59	28	11.25	45	-3.008	1
P3	59	29	11.25	45	-3.84	0
P3	59	30	11.25	45	-3.776	0
P3	59	31	11.25	45	1.536	1
P3	59	32	11.25	45	-3.712	0
P3	59	33	11.25	45	1.472	1
P3	59	34	11.25	45	1.408	1
P3	59	35	11.25	45	1.344	1
P3	59	36	11.25	45	1.344	1
P3	59	37	11.25	45	-3.648	0
P3	59	38	11.25	45	-3.584	0
P3	59	39	11.25	45	-3.52	0
P3	59	40	11.25	45	1.28	1
P3	59	41	11.25	45	1.28	1
P3	59	42	11.25	45	1.216	1
P3	59	43	11.25	45	-3.392	0
P3	59	44	11.25	45	-3.328	0
P3	59	45	11.25	45	1.152	1
P3	59	46	11.25	45	-3.328	0
P3	59	47	11.25	45	-3.264	0
P3	59	48	11.25	45	1.152	1
P3	59	49	11.25	45	1.088	1
P3	59	50	11.25	45	1.088	1
P3	59	51	11.25	45	1.088	1
P3	59	52	11.25	45	-3.2	0
P3	59	53	11.25	45	1.024	1
P3	59	54	11.25	45	1.024	1
P3	59	55	11.25	45	-2.624	0
P3	59	56	11.25	45	-2.56	0
P3	59	57	11.25	45	-2.368	0
P3	59	58	11.25	45	0.96	0
P3	59	59	11.25	45	-2.048	0
P3	59	60	11.25	45	1.152	1
P3	59	61	11.25	45	-1.664	0
P3	59	62	11.25	45	-1.28	0
P3	59	63	11.25	45	-1.024	0
P3	59	64	11.25	45	-0.832	1
P3	59	65	11.25	45	1.088	1
P3	59	66	11.25	45	-1.536	0
P3	59	67	11.25	45	1.088	1
P3	59	68	11.25	45	-1.344	1
P3	59	69	11.25	45	1.088	1
P3	59	70	11.25	45	-2.048	1
P3	59	71	11.25	45	1.088	1
P3	59	72	11.25	45	1.088	0
P3	63	1	11.25	45	4.416	1
P3	63	2	11.25	45	-4.416	0
P3	63	3	11.25	45	-4.416	0
P3	63	4	11.25	45	-3.52	0
P3	63	5	11.25	45	-2.752	0
P3	63	6	11.25	45	-2.176	1
P3	63	7	11.25	45	4.416	1
P3	63	8	11.25	45	-3.712	1
P3	63	9	11.25	45	-5.632	0
P3	63	10	11.25	45	3.52	1
P3	63	11	11.25	45	-5.12	0
P3	63	12	11.25	45	2.752	1
P3	63	13	11.25	45	-4.736	0
P3	63	14	11.25	45	2.176	1
P3	63	15	11.25	45	1.728	1
P3	63	16	11.25	45	-4.544	0
P3	63	17	11.25	45	1.344	1
P3	63	18	11.25	45	-4.288	0
P3	63	19	11.25	45	1.088	1
P3	63	20	11.25	45	-4.16	0
P3	63	21	11.25	45	0.896	1
P3	63	22	11.25	45	0.704	1
P3	63	23	11.25	45	-4.032	0
P3	63	24	11.25	45	-3.904	0
P3	63	25	11.25	45	-3.456	0
P3	63	26	11.25	45	0.576	1
P3	63	27	11.25	45	0.512	1
P3	63	28	11.25	45	0.448	1
P3	63	29	11.25	45	-3.392	0
P3	63	30	11.25	45	0.384	1
P3	63	31	11.25	45	-3.264	0
P3	63	32	11.25	45	-3.136	0
P3	63	33	11.25	45	0.32	1
P3	63	34	11.25	45	0.256	1
P3	63	35	11.25	45	0.256	0
P3	63	36	11.25	45	-2.944	1
P3	63	37	11.25	45	0.448	1
P3	63	38	11.25	45	-3.456	0
P3	63	39	11.25	45	0.384	1
P3	63	40	11.25	45	-3.456	0
P3	63	41	11.25	45	-3.392	0
P3	63	42	11.25	45	-3.328	0
P3	63	43	11.25	45	0.384	0
P3	63	44	11.25	45	0.576	1
P3	63	45	11.25	45	-3.2	0
P3	63	46	11.25	45	0.512	1
P3	63	47	11.25	45	-3.136	0
P3	63	48	11.25	45	0.512	1
P3	63	49	11.25	45	0.448	1
P3	63	50	11.25	45	0.448	1
P3	63	51	11.25	45	0.448	1
P3	63	52	11.25	45	0.384	0
P3	63	53	11.25	45	-3.072	1
P3	63	54	11.25	45	-3.328	0
P3	63	55	11.25	45	0.512	1
P3	63	56	11.25	45	0.512	1
P3	63	57	11.25	45	0.512	1
P3	63	58	11.25	45	0.448	1
P3	63	59	11.25	45	-3.328	0
P3	63	60	11.25	45	-3.264	1
P3	63	61	11.25	45	-3.456	1
P3	63	62	11.25	45	0.448	1
P3	63	63	11.25	45	-3.776	0
P3	63	64	11.25	45	0.448	1
P3	63	65	11.25	45	-3.648	0
P3	63	66	11.25	45	0.448	1
P3	63	67	11.25	45	-3.648	1
P3	63	68	11.25	45	0.448	1
P3	63	69	11.25	45	-3.904	0
P3	63	70	11.25	45	-3.904	1
P3	63	71	11.25	45	-4.096	0
P3	63	72	11.25	45	0.384	1
P3	3	1	11.25	90	-4.416	0
P3	3	2	11.25	90	4.416	1
P3	3	3	11.25	90	4.416	1
P3	3	4	11.25	90	-4.416	0
P3	3	5	11.25	90	-3.52	1
P3	3	6	11.25	90	3.52	1
P3	3	7	11.25	90	2.752	1
P3	3	8	11.25	90	-5.568	0
P3	3	9	11.25	90	-4.992	0
P3	3	10	11.25	90	-4.672	1
P3	3	11	11.25	90	-5.888	0
P3	3	12	11.25	90	2.176	1
P3	3	13	11.25	90	-5.632	0
P3	3	14	11.25	90	-5.312	0
P3	3	15	11.25	90	1.728	1
P3	3	16	11.25	90	-5.184	1
P3	3	17	11.25	90	1.344	1
P3	3	18	11.25	90	1.088	0
P3	3	19	11.25	90	-5.888	0
P3	3	20	11.25	90	-5.696	0
P3	3	21	11.25	90	-5.568	0
P3	3	22	11.25	90	1.984	0
P3	3	23	11.25	90	3.2	1
P3	3	24	11.25	90	2.88	1
P3	3	25	11.25	90	2.624	1
P3	3	26	11.25	90	2.432	1
P3	3	27	11.25	90	-5.44	0
P3	3	28	11.25	90	2.368	1
P3	3	29	11.25	90	2.24	1
P3	3	30	11.25	90	-5.376	0
P3	3	31	11.25	90	-5.376	0
P3	3	32	11.25	90	-5.312	0
P3	3	33	11.25	90	2.176	1
P3	3	34	11.25	90	2.112	1
P3	3	35	11.25	90	-5.248	0
P3	3	36	11.25	90	-5.12	0
P3	3	37	11.25	90	1.792	1
P3	3	38	11.25	90	-5.056	0
P3	3	39	11.25	90	-5.056	0
P3	3	40	11.25	90	1.728	1
P3	3	41	11.25	90	-4.992	0
P3	3	42	11.25	90	-4.992	0
P3	3	43	11.25	90	-4.928	0
P3	3	44	11.25	90	-4.864	0
P3	3	45	11.25	90	1.728	1
P3	3	46	11.25	90	1.664	1
P3	3	47	11.25	90	-4.8	0
P3	3	48	11.25	90	-4.544	0
P3	3	49	11.25	90	1.6	1
P3	3	50	11.25	90	1.536	1
P3	3	51	11.25	90	1.408	1
P3	3	52	11.25	90	1.344	1
P3	3	53	11.25	90	1.28	1
P3	3	54	11.25	90	-4.416	0
P3	3	55	11.25	90	-4.352	0
[truncated: 3,401 more rows]
